# Supplementary material for: Assessing the causal link between liver function and acute pancreatitis: A Mendelian randomisation study
Source: PLoS One. 2024 Apr 5;19(4):e0300890. doi: 10.1371/journal.pone.0300890 (PMC10997074; doi:10.1371/journal.pone.0300890)
Supplement: S1 Text — (TXT) [file pone.0300890.s003.txt]

Harmonising Gamma glutamyltransferase || id:ukb-d-30730_irnt (ukb-d-30730_irnt) and Acute pancreatitis || id:finn-b-K11_ACUTPANC (finn-b-K11_ACUTPANC)#GGT-AP
Removing the following SNPs for being palindromic with intermediate allele frequencies:
rs1076969, rs1778793, rs35782593, rs6678407, rs686994, rs7600164

Harmonising Aspartate aminotransferase || id:ukb-d-30650_irnt (ukb-d-30650_irnt) and Acute pancreatitis || id:finn-b-K11_ACUTPANC (finn-b-K11_ACUTPANC)#AST-AP
Removing the following SNPs for being palindromic with intermediate allele frequencies:
rs1114051, rs11857877, rs12544992, rs13290451, rs13395911, rs2376583, rs2568207, rs4488360, rs7577691

Harmonising Alkaline phosphatase || id:ukb-d-30610_raw (ukb-d-30610_raw) and Acute pancreatitis || id:finn-b-K11_ACUTPANC (finn-b-K11_ACUTPANC)#ALT-AP
Removing the following SNPs for incompatible alleles:
rs3094324, rs7966590
Removing the following SNPs for being palindromic with intermediate allele frequencies:
rs1509396, rs3772098, rs4459081, rs5112, rs7115703, rs764036, rs9565082
