# Supplementary material for: Assessing the causal link between liver function and acute pancreatitis: A Mendelian randomisation study
Source: PLoS One. 2024 Apr 5;19(4):e0300890. doi: 10.1371/journal.pone.0300890 (PMC10997074; doi:10.1371/journal.pone.0300890)
Supplement: S1 Table — (CSV) [file pone.0300890.s004.csv]

	F
1	33.8825819023924
2	42.1384488935501
3	477.898448859468
4	197.24458825899
5	2050.17983247721
6	37.2919780339217
7	65.9130290250614
8	42.7904183050315
9	44.4023326927412
10	39.6980769955709
11	82.2076747750761
12	142.420261947356
13	218.597671404934
14	57.3757105576384
15	41.6164557939707
16	51.5087391408217
17	33.4812777728184
18	34.5202584362468
19	54.2894579370429
20	140.00940680886
21	44.0228889257431
22	78.2463281196673
23	39.1414939130961
24	96.6874093420583
25	157.370499112557
26	41.4880749029361
27	31.5706771968911
28	59.2958507744288
29	52.2506122576512
30	306.319898369762
31	36.9702909847602
32	149.491790438512
33	114.259361943744
34	54.7082371083896
35	53.1579066547713
36	57.0750871577492
37	126.09491704455
38	74.4954014298927
39	57.4420328483497
40	64.7855869960919
41	53.513885337688
42	243.934485280629
43	34.0880392336037
44	86.9866281521212
45	43.3148686187837
46	30.216511171527
47	58.1302069334528
48	34.546136932558
49	36.5591425533969
50	193.50183851547
51	38.7304031734193
52	69.4033448324545
53	45.0633275565336
54	32.2364780878776
55	75.4034957942173
56	56.9164683789607
57	641.899811205611
58	42.6554265677089
59	31.2206265800542
60	101.104186489895
61	43.7547733272319
62	61.305704123282
63	42.1194945482827
64	131.96209570245
65	38.9962904438746
66	139.818993834913
67	111.880529721006
68	41.8661015406014
69	51.3034450294302
70	122.105227231088
71	54.3520060998926
72	1271.27509988604
73	214.211108617151
74	61.2289045247954
75	44.5818906257809
76	252.711553689499
77	237.750196869823
78	60.7844433979725
79	145.163171359289
80	100.2262848535
81	82.8687694400625
82	213.267159884146
83	72.9291353588614
84	33.7839963354616
85	59.1892592388382
86	35.2179148829366
87	105.095577923801
88	40.3075212004329
89	92.1147772971832
90	32.3295274987613
91	100.826812600511
92	104.135699476423
93	69.3316279631968
94	111.177693024719
95	74.4164591575479
96	151.255633424731
97	30.625649290943
98	35.9462711358838
99	149.505331751395
100	36.4476431388689
101	57.1894377504431
102	157.033456634883
103	30.9038159896697
104	32.0837152096785
105	406.624845795679
106	110.778732015616
107	31.5418015946473
108	68.4229122629948
109	85.5765217957262
110	42.3300544151181
111	80.9369130784081
112	34.0352113744187
113	49.5051768299941
114	32.2809006688336
115	686.824450915105
116	55.2135324775742
117	82.671272827297
118	49.2941229051126
119	269.611008303049
120	57.5603478741551
121	62.8114121371585
122	59.1507438035004
123	58.8690941470446
124	76.0441103391285
125	129.141238169252
126	59.1369218956328
127	77.4328225431952
128	47.7088398573985
129	69.0819177570532
130	34.9580602681529
131	276.720185018042
132	101.732652089234
133	84.5724036675359
134	601.504397690459
135	39.6517517185001
136	107.247519864398
137	50.4578446541379
138	682.120633592201
139	63.2842311366824
140	1215.611626995
141	88.3557737485508
142	55.2712093666312
143	94.072279179435
144	64.2099479554341
145	37.8276636063341
146	75.2624460980885
147	49.4168247216971
148	125.147355243472
149	48.3025882614804
150	45.4159994419301
151	64.5571743799708
152	164.911789471282
153	69.090853302001
154	78.1646440323413
155	138.508370784646
156	33.0411808173194
157	100.324425283447
158	32.4057500523856
159	59.4790485864082
160	47.1633828242503
161	160.973603545498
162	47.9746842557305
163	29.9697670502274
164	34.4622121602532
165	107.963014591007
166	263.861821738447
167	79.3249263579746
168	30.7166024057995
169	138.295117689239
170	99.4725765654136
171	32.2948767364189
172	73.4835487962143
173	91.7078344841301
174	50.4841102863016
175	233.890788489537
176	117.317160668871
177	29.7252868494193
178	36.9417055107692
179	34.7038154534385
180	59.3178925852422
181	196.474031893297
182	72.3904324908309
183	119.326676335469
184	54.5164503169376
185	48.3345526142462
186	36.2887688968541
187	35.2390627993606
188	37.8853389940316
189	37.8822754020422
190	161.146154838558
191	37.6256226478161
192	38.0679730518798
193	89.676994779357
194	229.539825612841
195	52.2136972352238
196	87.8735196815927
197	31.328523229484
198	33.2115440257215
199	576.052711222351
200	31.9770878116305
201	45.2739789628238
202	34.1998133840704
203	56.7078352057807
204	169.87398669404
205	76.6179408092036
206	54.0712133138708
207	29.980590769313
208	45.9149891650882
209	125.558854523277
210	209.306250314419
211	53.4234443582568
212	33.4007802893387
213	68.9005802289894
214	45.2624777425331
215	36.7993110578334
216	64.5278859102453
217	43.6371340306071
218	31.9721932428859
219	35.7434047288964
220	49.342753267477
221	46.9416677602083
222	234.984690673737
223	65.1533451435939
224	76.2053765601231
225	71.3537617586943
226	56.0462573360959
227	44.146933262464
228	34.448554095165
229	197.925008344171
230	2480.99987229977
231	30.417065573092
232	32.143161195951
233	47.9047007328206
234	134.337139979513
235	129.565612675278
236	33.6967925961448
237	107.436415086279
238	59.7057503251397
239	54.4701033260303
240	33.5595587639556
241	155.200164885299
242	36.635418748007
243	30.0057334998002
244	134.462147809859
245	36.4970132599291
246	37.4312015199713
247	407.680049682522
248	129.822359326535
249	35.9691450624843
250	29.7717526301974
251	84.0712685397556
252	51.4092957129245
253	259.639264169572
254	56.732550537425
255	40.5680159316529
256	65.5468855633326
257	31.8951013407373
258	287.402674734902
259	88.0788130234688
260	48.2307831140259
261	62.4959599484947
262	361.680199802919
263	36.1117515957721
264	33.5501275737408
265	270.408387117382
266	40.9888772683589
267	79.5761428228509
268	189.279740786873
269	49.8890470246781
270	33.3542633545366
271	59.0189641760022
272	444.375818887179
273	56.307847445679
274	70.0680424657602
275	35.6578302901272
276	72.4444757483323
277	44.5276438302992
278	67.3878659337939
279	222.275793791234
280	65.3096814695147
281	37.3506912664729
282	70.8681427432297
283	2346.24758641589
284	86.8658195230808
285	34.955946478419
286	40.1672435184188
287	50.1357599479519
288	118.710847667981
289	42.4410965841633
290	43.8176390864434
291	145.612855074272
292	38.8724905183035
293	40.972877605534
294	35.1533769112502
295	31.6627081409931
296	34.0685732259575
297	79.0775422219224
298	31.67096447349
299	45.2911700989341
300	75.7441883622369
301	39.8835949341592
302	40.9979425139839
303	76.3902584871981
304	43.8325500613454
305	42.4691669716742
306	58.9322472406055
307	120.861719941092
308	37.8081448035216
309	85.6791685158883
310	49.2452284397417
311	62.2689978490243
312	36.2888780396257
313	59.5855184712156
314	44.9307709696069
315	38.1908211452663
316	90.9419051237067
317	88.0675645218453
318	65.5581528575668
319	30.3759259693317
320	89.0787554683533
321	31.8540149751634
322	115.925285361961
323	61.4653379572461
324	29.9859394475616
325	77.4659603406575
326	34.3765303653743
327	122.837478366241
328	34.1652233020792
329	42.7434880391731
330	42.0916420195686
331	56.8577786794064
332	209.70449150606
333	30.240479687436
334	122.247309731627
335	90.2491702351154
336	73.4365007461323
337	1242.80398267698
338	158.764961366282
339	40.7721466586082
340	30.2800934405877
341	83.0807720948824
342	154.398058840626
343	33.8061520645192
344	118.481717046076
345	197.287502815466
346	129.966875326512
347	91.298446900003
348	43.5921823783848
349	58.5195842046563
350	101.020176146878
351	35.1509402593875
352	69.0406615187076
353	63.3852858667116
354	214.257605297941
355	63.5008602127717
356	36.3586122311088
357	37.9707134240609
358	40.5578987032407
359	47.9395353123143
360	186.089469555828
361	31.6489857118649
362	30.6324067920053
363	106.243488862239
364	48.950026788939
365	61.876175136531
366	36.5439682124159
367	67.1803111011999
368	37.2146284088643
369	33.1948683025749
370	48.983066118787
371	135.048817275874
372	67.095683906589
373	30.4109261967338
374	61.4496339716391
375	54.7568069505393
376	88.6043283415484
377	36.4604939033835
378	163.832472840458
379	51.8181925611067
380	46.2283463097273
381	47.7576432428477
382	164.152490982007
383	135.15148375871
384	32.6092789580401
385	53.1095698078807
386	66.8234009425588
387	191.09972811428
388	36.5070677046754
389	47.3563659712526
390	38.0466962855625
391	34.8708323332902
392	31.7101526220769
393	41.0611952942141
394	46.2195232206001
395	242.803784875455
396	58.4341111975982
397	37.0209557724997
398	70.7471256958121
399	31.2233356693979
400	166.839353602112
401	48.4067931419165
402	49.967987439885
403	82.5975438511051
404	61.6828054707755
405	36.8015147473256
406	71.1748892766057
407	94.6051045852063
408	52.4301640312696
409	56.4297315616722
410	32.0018897238569
411	73.1502305234184
412	68.7814941151632
413	47.114831766155
414	99.7772065816195
415	156.949473981653
416	94.242612543802
417	39.2433846192659
418	37.1917139205304
419	81.4782137662996
420	31.4575765335835
421	1310.16388625941
422	29.9919306878986
423	43.2252440331644
424	35.808182636111
425	192.36926140477
426	74.4916293709269
427	39.4037128935686
428	74.8027641315977
429	44.565540260795
430	40.5006568157571
431	160.655165428175
432	74.7192170723461
433	39.9656493592284
434	34.8986012538235
435	32.3480775060624
436	39.5107963563784
437	31.6374305099846
438	70.5712909548965
439	66.9999211295202
440	34.9720691351996
441	84.9635259207027
442	49.7725839684269
443	52.9800699455961
444	33.2207337031747
445	113.862933997942
446	30.0154326831498
447	61.424868825008
448	40.5685401091028
449	29.7192019870784
450	41.5028286437562
451	33.6084561161957
452	37.2310294180362
453	36.6074074645964
454	55.1802975881746
455	33.627195267966
456	32.6192366961823
457	48.8385655287333
458	309.655303116055
459	103.755192616891
460	38.8581975825809
461	30.1588230277295
462	70.3358072700743
463	69.7887351944125
464	76.452529845972
465	45.3535686763641
466	38.7174096662327
467	51.8561076138095
468	123.150660259937
469	33.4007992285705
470	59.8761918137474
471	31.3265456366948
472	80.3385343142311
473	59.5013425673588
474	30.7313001844067
475	42.8706845572907
476	66.2705294260677
477	58.909677129577
478	78.4782927763239
479	41.0880536608027
480	206.385294034038
481	167.042928313792
482	43.0276552358761
483	30.7153350587665
484	39.6118264512019
485	39.4149735104602
486	61.9382835036633
487	33.3838393413196
488	31.57933858735
489	152.059668109481
490	55.373306142918
491	42.9476736628936
492	31.1262992993923
493	46.1861062713199
494	38.5927673392735
495	30.9431255734261
496	36.7065792843801
497	33.4635360831606
498	46.3153771393409
499	38.9894832307825
500	31.5456260461614
501	56.1575478479458
502	41.7625424670577
503	32.4771546576424
504	56.858703196152
505	55.323844
506	57.3328235683282
507	38.7016072000755
508	79.2755264669973
509	96.134317576879
510	38.3711617611907
511	38.6064341839935
512	64.4090814218406
513	3345.31328011322
514	50.0029735693328
515	36.6917581945969
516	57.774902447564
517	29.8504132561405
518	58.1791636985491
519	156.840581706223
520	36.7836806436971
521	47.8860977501855
522	282.806564048383
523	33.7392655198289
524	67.3399811311464
525	39.5075980395463
526	39.5537150573327
527	34.634740501276
528	34.1063909752406
529	31.7316864354392
530	112.459267689279
531	279.028104305682
532	98.3683057955433
533	90.604681011437
534	164.666052288366
535	34.4821881108928
536	178.193892316405
537	31.3726044303275
538	46.8180860487091
539	449.680272179883
540	87.3348324405165
541	48.9261594695725
542	41.6366820822788
543	48.5983983644064
544	79.4327806275643
545	33.2955665065834
546	172.092807437615
547	40.2515856871686
548	34.607616707877
549	31.0455541166296
550	85.9172616902914
551	68.4317265229867
552	34.9673436732846
553	187.445945511945
554	44.5445713408636
555	46.057050911488
556	126.433449942675
557	325.682493805713
558	325.682493805713
559	44.4479284387555
560	30.9027257382062
561	49.3052386408058
562	182.93668446361
563	64.6719435689885
564	36.7244370821965
565	48.2263917675919
566	211.072878364358
567	278.173571534177
568	37.7041475655214
569	41.2954570420852
570	130.344268640383
571	130.884621630835
572	33.0142676513213
573	61.1756085727305
574	54.3770317153982
575	66.483367171449
576	34.4274635077021
577	88.1307323792834
578	282.502182894216
579	32.4893413627796
580	1891.00367070134
581	141.214202270442
582	87.9620448811513
583	50.7242915876558
584	115.66762065814
585	31.6830735592977
586	63.7054442761218
587	377.423863084174
588	8551.62020580419
589	893.320200083297
590	53.9519403782121
591	82.4125902687382
592	1364.71838226797
593	52.9325210659504
594	32.8932256673364
595	52.6588229340985
596	32.2951149279628
597	284.015579467459
598	159.497499932062
599	110.138271498134
600	76.9026797974144
601	33.015455049943
602	49.8706732143443
603	33.6785177707858
604	34.7549753472683
605	41.2324939356045
606	284.163557328663
607	43.6260116245273
608	67.8027601629366
609	41.8013103120773
610	110.287007510334
611	85.9132167320233
612	48.1777042524695
613	293.125715476141
614	99.6612473727434
615	120.926449048021
616	47.1873083994301
617	35.6571824818906
618	31.3691453445395
619	216.273932553453
620	43.3314772052744
621	48.1779352313541
622	309.953366919089
623	296.437700491547
624	71.5678031421981
625	139.675750377425
626	98.592318482387
627	35.7760399129584
628	30.3475534807231
629	39.05314179692
630	58.2862162542538
631	75.6969348322045
632	45.1495691142235
633	32.3745472890143
634	38.9524096655608
635	35.0518853438752
636	34.7012217895746
637	54.6183002245723
638	109.966351122393
639	34.1552357871225
640	40.9646428881992
641	40.6659409954622
642	187.136189431341
643	33.0076912013317
644	552.759243602305
645	381.036335314902
646	381.036335314902
647	65.0502523547954
648	54.7479984865847
649	55.6768254086587
650	78.3202328696134
651	47.1813074855159
652	43.5588008506363
653	168.211906186787
654	248.082329778927
655	52.1628077776666
656	45.0870119721437
657	54.279242660539
658	356.742961747254
659	57.1234674949119
660	50.2747474780117
661	44.2033204825918
662	49.043323890956
663	48.4476248495915
664	41.4961175700684
665	825.55574309139
