# Supplementary material for: Assessing the causal link between liver function and acute pancreatitis: A Mendelian randomisation study
Source: PLoS One. 2024 Apr 5;19(4):e0300890. doi: 10.1371/journal.pone.0300890 (PMC10997074; doi:10.1371/journal.pone.0300890)
Supplement: S2 Table — (CSV) [file pone.0300890.s005.csv]

	SNP	effect_allele.exposure	other_allele.exposure	effect_allele.outcome	other_allele.outcome	beta.exposure	beta.outcome	eaf.exposure	eaf.outcome	remove	palindromic	ambiguous	id.outcome	chr	pos	se.outcome	samplesize.outcome	pval.outcome	outcome	originalname.outcome	outcome.deprecated	mr_keep.outcome	data_source.outcome	se.exposure	chr.exposure	pval.exposure	samplesize.exposure	pos.exposure	id.exposure	exposure	mr_keep.exposure	pval_origin.exposure	data_source.exposure	action	mr_keep
1	rs1000606	C	T	C	T	0.016664	0.0034	0.81598	0.837	FALSE	FALSE	FALSE	finn-b-K11_ACUTPANC	1	93772193	0.0359	NA	0.9235	Acute pancreatitis || id:finn-b-K11_ACUTPANC	Acute pancreatitis	Acute pancreatitis || ||	TRUE	igd	0.0028628	1	5.86044e-09	344104	93772193	ukb-d-30730_irnt	Gamma glutamyltransferase || id:ukb-d-30730_irnt	TRUE	reported	igd	2	TRUE
2	rs10067250	C	G	C	G	-0.014742	0.0208	0.39372	0.3544	FALSE	TRUE	FALSE	finn-b-K11_ACUTPANC	5	171865080	0.0277	NA	0.4524	Acute pancreatitis || id:finn-b-K11_ACUTPANC	Acute pancreatitis	Acute pancreatitis || ||	TRUE	igd	0.002271	5	8.51726e-11	344104	171865080	ukb-d-30730_irnt	Gamma glutamyltransferase || id:ukb-d-30730_irnt	TRUE	reported	igd	2	TRUE
3	rs10075805	G	A	G	A	-0.054027	0.0354	0.28142	0.3225	FALSE	FALSE	FALSE	finn-b-K11_ACUTPANC	5	31021358	0.0285	NA	0.2145	Acute pancreatitis || id:finn-b-K11_ACUTPANC	Acute pancreatitis	Acute pancreatitis || ||	TRUE	igd	0.0024714	5	7.24436e-106	344104	31021358	ukb-d-30730_irnt	Gamma glutamyltransferase || id:ukb-d-30730_irnt	TRUE	reported	igd	2	TRUE
4	rs10104003	T	C	T	C	0.038292	0.0561	0.20929	0.2329	FALSE	FALSE	FALSE	finn-b-K11_ACUTPANC	8	55422440	0.0313	NA	0.0728702	Acute pancreatitis || id:finn-b-K11_ACUTPANC	Acute pancreatitis	Acute pancreatitis || ||	TRUE	igd	0.0027265	8	8.55461e-45	344104	55422440	ukb-d-30730_irnt	Gamma glutamyltransferase || id:ukb-d-30730_irnt	TRUE	reported	igd	2	TRUE
5	rs10131298	A	T	A	T	0.11648	0.0131	0.24543	0.2313	FALSE	TRUE	FALSE	finn-b-K11_ACUTPANC	14	103568614	0.0314	NA	0.6775	Acute pancreatitis || id:finn-b-K11_ACUTPANC	Acute pancreatitis	Acute pancreatitis || ||	TRUE	igd	0.0025725	14	1e-200	344104	103568614	ukb-d-30730_irnt	Gamma glutamyltransferase || id:ukb-d-30730_irnt	TRUE	reported	igd	2	TRUE
6	rs1031460	G	T	G	T	-0.013585	-0.0215	0.49748	0.4626	FALSE	FALSE	FALSE	finn-b-K11_ACUTPANC	17	38072247	0.0266	NA	0.4191	Acute pancreatitis || id:finn-b-K11_ACUTPANC	Acute pancreatitis	Acute pancreatitis || ||	TRUE	igd	0.0022246	17	1.0162e-09	344104	38072247	ukb-d-30730_irnt	Gamma glutamyltransferase || id:ukb-d-30730_irnt	TRUE	reported	igd	2	TRUE
7	rs10521222	T	C	T	C	0.042097	-0.0231	0.048154	0.02581	FALSE	FALSE	FALSE	finn-b-K11_ACUTPANC	16	51158710	0.0846	NA	0.785199	Acute pancreatitis || id:finn-b-K11_ACUTPANC	Acute pancreatitis	Acute pancreatitis || ||	TRUE	igd	0.0051852	16	4.72716e-16	344104	51158710	ukb-d-30730_irnt	Gamma glutamyltransferase || id:ukb-d-30730_irnt	TRUE	reported	igd	2	TRUE
8	rs1062062	T	C	T	C	-0.02079	-0.0138	0.14144	0.1487	FALSE	FALSE	FALSE	finn-b-K11_ACUTPANC	2	101627925	0.0373	NA	0.711001	Acute pancreatitis || id:finn-b-K11_ACUTPANC	Acute pancreatitis	Acute pancreatitis || ||	TRUE	igd	0.0031782	2	6.10099e-11	344104	101627925	ukb-d-30730_irnt	Gamma glutamyltransferase || id:ukb-d-30730_irnt	TRUE	reported	igd	2	TRUE
9	rs1076969	A	T	A	T	-0.014765	-0.0052	0.50189	0.5129	FALSE	TRUE	TRUE	finn-b-K11_ACUTPANC	2	166640574	0.0265	NA	0.844	Acute pancreatitis || id:finn-b-K11_ACUTPANC	Acute pancreatitis	Acute pancreatitis || ||	TRUE	igd	0.0022158	2	2.6767e-11	344104	166640574	ukb-d-30730_irnt	Gamma glutamyltransferase || id:ukb-d-30730_irnt	TRUE	reported	igd	2	FALSE
10	rs10810126	A	G	A	G	0.015039	0.0569	0.31938	0.3572	FALSE	FALSE	FALSE	finn-b-K11_ACUTPANC	9	14292207	0.0275	NA	0.0389296	Acute pancreatitis || id:finn-b-K11_ACUTPANC	Acute pancreatitis	Acute pancreatitis || ||	TRUE	igd	0.0023869	9	2.96811e-10	344104	14292207	ukb-d-30730_irnt	Gamma glutamyltransferase || id:ukb-d-30730_irnt	TRUE	reported	igd	2	TRUE
11	rs10917386	T	C	T	C	0.021716	-0.0099	0.68994	0.7391	FALSE	FALSE	FALSE	finn-b-K11_ACUTPANC	1	23799001	0.0301	NA	0.7415	Acute pancreatitis || id:finn-b-K11_ACUTPANC	Acute pancreatitis	Acute pancreatitis || ||	TRUE	igd	0.0023951	1	1.23254e-19	344104	23799001	ukb-d-30730_irnt	Gamma glutamyltransferase || id:ukb-d-30730_irnt	TRUE	reported	igd	2	TRUE
12	rs10922478	G	A	G	A	0.026651	-0.0093	0.56316	0.6706	FALSE	FALSE	FALSE	finn-b-K11_ACUTPANC	1	89144053	0.0282	NA	0.742299	Acute pancreatitis || id:finn-b-K11_ACUTPANC	Acute pancreatitis	Acute pancreatitis || ||	TRUE	igd	0.0022332	1	8.03156e-33	344104	89144053	ukb-d-30730_irnt	Gamma glutamyltransferase || id:ukb-d-30730_irnt	TRUE	reported	igd	2	TRUE
13	rs11022131	G	C	G	C	-0.037934	-0.0184	0.24902	0.264	FALSE	TRUE	FALSE	finn-b-K11_ACUTPANC	11	12072213	0.0301	NA	0.5403	Acute pancreatitis || id:finn-b-K11_ACUTPANC	Acute pancreatitis	Acute pancreatitis || ||	TRUE	igd	0.0025657	11	1.90502e-49	344104	12072213	ukb-d-30730_irnt	Gamma glutamyltransferase || id:ukb-d-30730_irnt	TRUE	reported	igd	2	TRUE
14	rs11098275	C	T	C	T	-0.017396	0.0023	0.62044	0.5745	FALSE	FALSE	FALSE	finn-b-K11_ACUTPANC	4	79536646	0.0268	NA	0.9324	Acute pancreatitis || id:finn-b-K11_ACUTPANC	Acute pancreatitis	Acute pancreatitis || ||	TRUE	igd	0.0022966	4	3.60081e-14	344104	79536646	ukb-d-30730_irnt	Gamma glutamyltransferase || id:ukb-d-30730_irnt	TRUE	reported	igd	2	TRUE
15	rs11114668	G	A	G	A	0.016847	0.0129	0.23775	0.2821	FALSE	FALSE	FALSE	finn-b-K11_ACUTPANC	12	81366066	0.0295	NA	0.662	Acute pancreatitis || id:finn-b-K11_ACUTPANC	Acute pancreatitis	Acute pancreatitis || ||	TRUE	igd	0.0026115	12	1.1134e-10	344104	81366066	ukb-d-30730_irnt	Gamma glutamyltransferase || id:ukb-d-30730_irnt	TRUE	reported	igd	2	TRUE
16	rs11126472	T	C	T	C	-0.038213	-0.2831	0.047481	0.02387	FALSE	FALSE	FALSE	finn-b-K11_ACUTPANC	2	75720372	0.0879	NA	0.001277	Acute pancreatitis || id:finn-b-K11_ACUTPANC	Acute pancreatitis	Acute pancreatitis || ||	TRUE	igd	0.0053244	2	7.14661e-13	344104	75720372	ukb-d-30730_irnt	Gamma glutamyltransferase || id:ukb-d-30730_irnt	TRUE	reported	igd	2	TRUE
17	rs11175518	C	T	C	T	-0.025436	0.0661	0.068831	0.04137	FALSE	FALSE	FALSE	finn-b-K11_ACUTPANC	12	40580318	0.0668	NA	0.3226	Acute pancreatitis || id:finn-b-K11_ACUTPANC	Acute pancreatitis	Acute pancreatitis || ||	TRUE	igd	0.0043959	12	7.20626e-09	344104	40580318	ukb-d-30730_irnt	Gamma glutamyltransferase || id:ukb-d-30730_irnt	TRUE	reported	igd	2	TRUE
18	rs112074899	T	G	T	G	0.027565	-0.031	0.059557	0.0879	FALSE	FALSE	FALSE	finn-b-K11_ACUTPANC	10	112035614	0.0467	NA	0.5073	Acute pancreatitis || id:finn-b-K11_ACUTPANC	Acute pancreatitis	Acute pancreatitis || ||	TRUE	igd	0.0046916	10	4.2228e-09	344104	112035614	ukb-d-30730_irnt	Gamma glutamyltransferase || id:ukb-d-30730_irnt	TRUE	reported	igd	2	TRUE
19	rs11211480	G	A	G	A	-0.016442	-0.0201	0.54534	0.6077	FALSE	FALSE	FALSE	finn-b-K11_ACUTPANC	1	47693220	0.0271	NA	0.4579	Acute pancreatitis || id:finn-b-K11_ACUTPANC	Acute pancreatitis	Acute pancreatitis || ||	TRUE	igd	0.0022315	1	1.7362e-13	344104	47693220	ukb-d-30730_irnt	Gamma glutamyltransferase || id:ukb-d-30730_irnt	TRUE	reported	igd	2	TRUE
20	rs11244061	T	C	T	C	0.041156	0.0695	0.11535	0.1031	FALSE	FALSE	FALSE	finn-b-K11_ACUTPANC	9	136153981	0.0435	NA	0.1102	Acute pancreatitis || id:finn-b-K11_ACUTPANC	Acute pancreatitis	Acute pancreatitis || ||	TRUE	igd	0.0034782	9	2.69277e-32	344104	136153981	ukb-d-30730_irnt	Gamma glutamyltransferase || id:ukb-d-30730_irnt	TRUE	reported	igd	2	TRUE
21	rs112714648	A	G	A	G	-0.015981	-0.0026	0.30793	0.2886	FALSE	FALSE	FALSE	finn-b-K11_ACUTPANC	21	42889410	0.0292	NA	0.9302	Acute pancreatitis || id:finn-b-K11_ACUTPANC	Acute pancreatitis	Acute pancreatitis || ||	TRUE	igd	0.0024086	21	3.25387e-11	344104	42889410	ukb-d-30730_irnt	Gamma glutamyltransferase || id:ukb-d-30730_irnt	TRUE	reported	igd	2	TRUE
22	rs11429307	GT	G	GT	G	0.025235	0.0599	0.1908	0.1353	FALSE	FALSE	FALSE	finn-b-K11_ACUTPANC	5	55857025	0.0387	NA	0.1218	Acute pancreatitis || id:finn-b-K11_ACUTPANC	Acute pancreatitis	Acute pancreatitis || ||	TRUE	igd	0.0028528	5	9.12851e-19	344104	55857025	ukb-d-30730_irnt	Gamma glutamyltransferase || id:ukb-d-30730_irnt	TRUE	reported	igd	2	TRUE
23	rs11435415	CA	C	CA	C	0.01981	-0.0105	0.14329	0.1268	FALSE	FALSE	FALSE	finn-b-K11_ACUTPANC	1	199980161	0.0398	NA	0.791899	Acute pancreatitis || id:finn-b-K11_ACUTPANC	Acute pancreatitis	Acute pancreatitis || ||	TRUE	igd	0.0031664	1	3.94248e-10	344104	199980161	ukb-d-30730_irnt	Gamma glutamyltransferase || id:ukb-d-30730_irnt	TRUE	reported	igd	2	TRUE
24	rs114484444	C	T	C	T	0.050394	0.0638	0.050676	0.04864	FALSE	FALSE	FALSE	finn-b-K11_ACUTPANC	3	172269539	0.0614	NA	0.2989	Acute pancreatitis || id:finn-b-K11_ACUTPANC	Acute pancreatitis	Acute pancreatitis || ||	TRUE	igd	0.005125	3	8.1677e-23	344104	172269539	ukb-d-30730_irnt	Gamma glutamyltransferase || id:ukb-d-30730_irnt	TRUE	reported	igd	2	TRUE
25	rs11543269	T	C	T	C	-0.042129	0.0233	0.12527	0.1167	FALSE	FALSE	FALSE	finn-b-K11_ACUTPANC	18	55313997	0.0412	NA	0.5715	Acute pancreatitis || id:finn-b-K11_ACUTPANC	Acute pancreatitis	Acute pancreatitis || ||	TRUE	igd	0.0033583	18	4.32315e-36	344104	55313997	ukb-d-30730_irnt	Gamma glutamyltransferase || id:ukb-d-30730_irnt	TRUE	reported	igd	2	TRUE
26	rs11620388	G	A	G	A	0.021552	0.1334	0.12575	0.07303	FALSE	FALSE	FALSE	finn-b-K11_ACUTPANC	13	28501598	0.0515	NA	0.00963407	Acute pancreatitis || id:finn-b-K11_ACUTPANC	Acute pancreatitis	Acute pancreatitis || ||	TRUE	igd	0.003346	13	1.18741e-10	344104	28501598	ukb-d-30730_irnt	Gamma glutamyltransferase || id:ukb-d-30730_irnt	TRUE	reported	igd	2	TRUE
27	rs11635391	G	A	G	A	-0.01733	-0.0109	0.15319	0.208	FALSE	FALSE	FALSE	finn-b-K11_ACUTPANC	15	67607900	0.0326	NA	0.737801	Acute pancreatitis || id:finn-b-K11_ACUTPANC	Acute pancreatitis	Acute pancreatitis || ||	TRUE	igd	0.0030843	15	1.92509e-08	344104	67607900	ukb-d-30730_irnt	Gamma glutamyltransferase || id:ukb-d-30730_irnt	TRUE	reported	igd	2	TRUE
28	rs116374150	T	C	T	C	0.033241	-0.0621	0.071576	0.04087	FALSE	FALSE	FALSE	finn-b-K11_ACUTPANC	1	2176561	0.0678	NA	0.3591	Acute pancreatitis || id:finn-b-K11_ACUTPANC	Acute pancreatitis	Acute pancreatitis || ||	TRUE	igd	0.0043168	1	1.35863e-14	344104	2176561	ukb-d-30730_irnt	Gamma glutamyltransferase || id:ukb-d-30730_irnt	TRUE	reported	igd	2	TRUE
29	rs11648622	A	G	A	G	0.018288	0.0439	0.2617	0.2913	FALSE	FALSE	FALSE	finn-b-K11_ACUTPANC	16	72193036	0.0293	NA	0.1345	Acute pancreatitis || id:finn-b-K11_ACUTPANC	Acute pancreatitis	Acute pancreatitis || ||	TRUE	igd	0.00253	16	4.89328e-13	344104	72193036	ukb-d-30730_irnt	Gamma glutamyltransferase || id:ukb-d-30730_irnt	TRUE	reported	igd	2	TRUE
30	rs11657440	C	T	C	T	0.039439	-0.0195	0.41867	0.4327	FALSE	FALSE	FALSE	finn-b-K11_ACUTPANC	17	79480686	0.0267	NA	0.4659	Acute pancreatitis || id:finn-b-K11_ACUTPANC	Acute pancreatitis	Acute pancreatitis || ||	TRUE	igd	0.0022534	17	1.47367e-68	344104	79480686	ukb-d-30730_irnt	Gamma glutamyltransferase || id:ukb-d-30730_irnt	TRUE	reported	igd	2	TRUE
31	rs11673468	T	C	T	C	0.014898	0.02	0.29167	0.335	FALSE	FALSE	FALSE	finn-b-K11_ACUTPANC	19	48129521	0.0281	NA	0.4764	Acute pancreatitis || id:finn-b-K11_ACUTPANC	Acute pancreatitis	Acute pancreatitis || ||	TRUE	igd	0.0024502	19	1.20171e-09	344104	48129521	ukb-d-30730_irnt	Gamma glutamyltransferase || id:ukb-d-30730_irnt	TRUE	reported	igd	2	TRUE
32	rs11689178	C	T	C	T	0.028015	-0.0051	0.62179	0.55	FALSE	FALSE	FALSE	finn-b-K11_ACUTPANC	2	233509851	0.0266	NA	0.8488	Acute pancreatitis || id:finn-b-K11_ACUTPANC	Acute pancreatitis	Acute pancreatitis || ||	TRUE	igd	0.0022913	2	2.273e-34	344104	233509851	ukb-d-30730_irnt	Gamma glutamyltransferase || id:ukb-d-30730_irnt	TRUE	reported	igd	2	TRUE
33	rs11708118	A	G	A	G	0.026924	0.0159	0.26342	0.2294	FALSE	FALSE	FALSE	finn-b-K11_ACUTPANC	3	160110255	0.0317	NA	0.615601	Acute pancreatitis || id:finn-b-K11_ACUTPANC	Acute pancreatitis	Acute pancreatitis || ||	TRUE	igd	0.0025188	3	1.15744e-26	344104	160110255	ukb-d-30730_irnt	Gamma glutamyltransferase || id:ukb-d-30730_irnt	TRUE	reported	igd	2	TRUE
34	rs11714297	T	C	T	C	-0.019367	-0.0383	0.24776	0.254	FALSE	FALSE	FALSE	finn-b-K11_ACUTPANC	3	123519579	0.0307	NA	0.212	Acute pancreatitis || id:finn-b-K11_ACUTPANC	Acute pancreatitis	Acute pancreatitis || ||	TRUE	igd	0.0026184	3	1.40055e-13	344104	123519579	ukb-d-30730_irnt	Gamma glutamyltransferase || id:ukb-d-30730_irnt	TRUE	reported	igd	2	TRUE
35	rs117408406	C	A	C	A	0.045583	-0.049	0.035296	0.005588	FALSE	FALSE	FALSE	finn-b-K11_ACUTPANC	7	1515133	0.1829	NA	0.7888	Acute pancreatitis || id:finn-b-K11_ACUTPANC	Acute pancreatitis	Acute pancreatitis || ||	TRUE	igd	0.006252	7	3.08532e-13	344104	1515133	ukb-d-30730_irnt	Gamma glutamyltransferase || id:ukb-d-30730_irnt	TRUE	reported	igd	2	TRUE
36	rs11752007	C	T	C	T	0.025295	0.0635	0.12652	0.1097	FALSE	FALSE	FALSE	finn-b-K11_ACUTPANC	6	7242605	0.0426	NA	0.1363	Acute pancreatitis || id:finn-b-K11_ACUTPANC	Acute pancreatitis	Acute pancreatitis || ||	TRUE	igd	0.0033482	6	4.20824e-14	344104	7242605	ukb-d-30730_irnt	Gamma glutamyltransferase || id:ukb-d-30730_irnt	TRUE	reported	igd	2	TRUE
37	rs11770163	C	G	C	G	0.02652	-0.0283	0.33149	0.3567	FALSE	TRUE	FALSE	finn-b-K11_ACUTPANC	7	116417848	0.0277	NA	0.3065	Acute pancreatitis || id:finn-b-K11_ACUTPANC	Acute pancreatitis	Acute pancreatitis || ||	TRUE	igd	0.0023617	7	2.96961e-29	344104	116417848	ukb-d-30730_irnt	Gamma glutamyltransferase || id:ukb-d-30730_irnt	TRUE	reported	igd	2	TRUE
38	rs11921036	G	A	G	A	0.0258	0.0138	0.16496	0.1276	FALSE	FALSE	FALSE	finn-b-K11_ACUTPANC	3	4777434	0.0398	NA	0.728501	Acute pancreatitis || id:finn-b-K11_ACUTPANC	Acute pancreatitis	Acute pancreatitis || ||	TRUE	igd	0.0029892	3	6.11083e-18	344104	4777434	ukb-d-30730_irnt	Gamma glutamyltransferase || id:ukb-d-30730_irnt	TRUE	reported	igd	2	TRUE
39	rs12006266	C	T	C	T	-0.017497	-0.0025	0.36591	0.3212	FALSE	FALSE	FALSE	finn-b-K11_ACUTPANC	9	112223084	0.0284	NA	0.929	Acute pancreatitis || id:finn-b-K11_ACUTPANC	Acute pancreatitis	Acute pancreatitis || ||	TRUE	igd	0.0023086	9	3.4914e-14	344104	112223084	ukb-d-30730_irnt	Gamma glutamyltransferase || id:ukb-d-30730_irnt	TRUE	reported	igd	2	TRUE
40	rs12021759	G	C	G	C	-0.020916	-0.0395	0.24354	0.2616	FALSE	TRUE	FALSE	finn-b-K11_ACUTPANC	1	224055698	0.0302	NA	0.1908	Acute pancreatitis || id:finn-b-K11_ACUTPANC	Acute pancreatitis	Acute pancreatitis || ||	TRUE	igd	0.0025986	1	8.37915e-16	344104	224055698	ukb-d-30730_irnt	Gamma glutamyltransferase || id:ukb-d-30730_irnt	TRUE	reported	igd	2	TRUE
41	rs12053646	A	G	A	G	0.020439	0.0082	0.19812	0.1636	FALSE	FALSE	FALSE	finn-b-K11_ACUTPANC	20	62379748	0.0359	NA	0.8194	Acute pancreatitis || id:finn-b-K11_ACUTPANC	Acute pancreatitis	Acute pancreatitis || ||	TRUE	igd	0.002794	20	2.57573e-13	344104	62379748	ukb-d-30730_irnt	Gamma glutamyltransferase || id:ukb-d-30730_irnt	TRUE	reported	igd	2	TRUE
42	rs12190285	G	T	G	T	-0.038023	0.0035	0.29454	0.2955	FALSE	FALSE	FALSE	finn-b-K11_ACUTPANC	6	21924326	0.029	NA	0.9045	Acute pancreatitis || id:finn-b-K11_ACUTPANC	Acute pancreatitis	Acute pancreatitis || ||	TRUE	igd	0.0024345	6	5.7069e-55	344104	21924326	ukb-d-30730_irnt	Gamma glutamyltransferase || id:ukb-d-30730_irnt	TRUE	reported	igd	2	TRUE
43	rs12202204	G	A	G	A	0.013947	0.0627	0.31545	0.2642	FALSE	FALSE	FALSE	finn-b-K11_ACUTPANC	6	126686407	0.0301	NA	0.0373396	Acute pancreatitis || id:finn-b-K11_ACUTPANC	Acute pancreatitis	Acute pancreatitis || ||	TRUE	igd	0.0023888	6	5.27254e-09	344104	126686407	ukb-d-30730_irnt	Gamma glutamyltransferase || id:ukb-d-30730_irnt	TRUE	reported	igd	2	TRUE
44	rs12231235	A	G	A	G	-0.020971	-0.0218	0.42656	0.43	FALSE	FALSE	FALSE	finn-b-K11_ACUTPANC	12	95857690	0.0267	NA	0.416	Acute pancreatitis || id:finn-b-K11_ACUTPANC	Acute pancreatitis	Acute pancreatitis || ||	TRUE	igd	0.0022485	12	1.09926e-20	344104	95857690	ukb-d-30730_irnt	Gamma glutamyltransferase || id:ukb-d-30730_irnt	TRUE	reported	igd	2	TRUE
45	rs12262629	A	G	A	G	0.015515	-0.0064	0.33609	0.4287	FALSE	FALSE	FALSE	finn-b-K11_ACUTPANC	10	60265656	0.0268	NA	0.8118	Acute pancreatitis || id:finn-b-K11_ACUTPANC	Acute pancreatitis	Acute pancreatitis || ||	TRUE	igd	0.0023574	10	4.66874e-11	344104	60265656	ukb-d-30730_irnt	Gamma glutamyltransferase || id:ukb-d-30730_irnt	TRUE	reported	igd	2	TRUE
46	rs12283287	C	G	C	G	0.02491	-0.0348	0.067073	0.104	FALSE	TRUE	FALSE	finn-b-K11_ACUTPANC	11	79407962	0.0437	NA	0.4263	Acute pancreatitis || id:finn-b-K11_ACUTPANC	Acute pancreatitis	Acute pancreatitis || ||	TRUE	igd	0.0045316	11	3.86652e-08	344104	79407962	ukb-d-30730_irnt	Gamma glutamyltransferase || id:ukb-d-30730_irnt	TRUE	reported	igd	2	TRUE
47	rs12303675	T	C	T	C	-0.017019	-0.0073	0.45935	0.5124	FALSE	FALSE	FALSE	finn-b-K11_ACUTPANC	12	51800511	0.0265	NA	0.7819	Acute pancreatitis || id:finn-b-K11_ACUTPANC	Acute pancreatitis	Acute pancreatitis || ||	TRUE	igd	0.0022322	12	2.45754e-14	344104	51800511	ukb-d-30730_irnt	Gamma glutamyltransferase || id:ukb-d-30730_irnt	TRUE	reported	igd	2	TRUE
48	rs1234212	T	C	T	C	0.01381	0.0144	0.34232	0.3369	FALSE	FALSE	FALSE	finn-b-K11_ACUTPANC	10	89608892	0.028	NA	0.608001	Acute pancreatitis || id:finn-b-K11_ACUTPANC	Acute pancreatitis	Acute pancreatitis || ||	TRUE	igd	0.0023496	10	4.1615e-09	344104	89608892	ukb-d-30730_irnt	Gamma glutamyltransferase || id:ukb-d-30730_irnt	TRUE	reported	igd	2	TRUE
49	rs12347598	C	T	C	T	0.017586	0.0099	0.17881	0.2495	FALSE	FALSE	FALSE	finn-b-K11_ACUTPANC	9	119711249	0.0307	NA	0.7465	Acute pancreatitis || id:finn-b-K11_ACUTPANC	Acute pancreatitis	Acute pancreatitis || ||	TRUE	igd	0.0029085	9	1.4803e-09	344104	119711249	ukb-d-30730_irnt	Gamma glutamyltransferase || id:ukb-d-30730_irnt	TRUE	reported	igd	2	TRUE
50	rs123698	C	G	C	G	0.031549	0.0291	0.60339	0.6934	FALSE	TRUE	FALSE	finn-b-K11_ACUTPANC	19	807442	0.0289	NA	0.3153	Acute pancreatitis || id:finn-b-K11_ACUTPANC	Acute pancreatitis	Acute pancreatitis || ||	TRUE	igd	0.002268	19	5.63767e-44	344104	807442	ukb-d-30730_irnt	Gamma glutamyltransferase || id:ukb-d-30730_irnt	TRUE	reported	igd	2	TRUE
51	rs12434764	T	C	T	C	0.014989	0.0211	0.30818	0.2914	FALSE	FALSE	FALSE	finn-b-K11_ACUTPANC	14	69700574	0.0292	NA	0.469	Acute pancreatitis || id:finn-b-K11_ACUTPANC	Acute pancreatitis	Acute pancreatitis || ||	TRUE	igd	0.0024085	14	4.86564e-10	344104	69700574	ukb-d-30730_irnt	Gamma glutamyltransferase || id:ukb-d-30730_irnt	TRUE	reported	igd	2	TRUE
52	rs12435506	G	A	G	A	0.076564	-0.0633	0.015552	0.07783	FALSE	FALSE	FALSE	finn-b-K11_ACUTPANC	14	103609778	0.0496	NA	0.202	Acute pancreatitis || id:finn-b-K11_ACUTPANC	Acute pancreatitis	Acute pancreatitis || ||	TRUE	igd	0.0091904	14	8.05193e-17	344104	103609778	ukb-d-30730_irnt	Gamma glutamyltransferase || id:ukb-d-30730_irnt	TRUE	reported	igd	2	TRUE
53	rs12490731	A	C	A	C	0.015335	0.0077	0.39153	0.4181	FALSE	FALSE	FALSE	finn-b-K11_ACUTPANC	3	149100297	0.0269	NA	0.774599	Acute pancreatitis || id:finn-b-K11_ACUTPANC	Acute pancreatitis	Acute pancreatitis || ||	TRUE	igd	0.0022844	3	1.9081e-11	344104	149100297	ukb-d-30730_irnt	Gamma glutamyltransferase || id:ukb-d-30730_irnt	TRUE	reported	igd	2	TRUE
54	rs12598049	G	A	G	A	0.013752	-0.0084	0.29915	0.2678	FALSE	FALSE	FALSE	finn-b-K11_ACUTPANC	16	53316854	0.0299	NA	0.779301	Acute pancreatitis || id:finn-b-K11_ACUTPANC	Acute pancreatitis	Acute pancreatitis || ||	TRUE	igd	0.0024221	16	1.36521e-08	344104	53316854	ukb-d-30730_irnt	Gamma glutamyltransferase || id:ukb-d-30730_irnt	TRUE	reported	igd	2	TRUE
55	rs12626542	T	C	T	C	0.023119	-0.0701	0.22448	0.2579	FALSE	FALSE	FALSE	finn-b-K11_ACUTPANC	21	30105525	0.0302	NA	0.02024	Acute pancreatitis || id:finn-b-K11_ACUTPANC	Acute pancreatitis	Acute pancreatitis || ||	TRUE	igd	0.0026624	21	3.84592e-18	344104	30105525	ukb-d-30730_irnt	Gamma glutamyltransferase || id:ukb-d-30730_irnt	TRUE	reported	igd	2	TRUE
56	rs1278519	C	A	C	A	-0.016817	-0.0189	0.47364	0.3092	FALSE	FALSE	FALSE	finn-b-K11_ACUTPANC	1	50897342	0.0288	NA	0.5114	Acute pancreatitis || id:finn-b-K11_ACUTPANC	Acute pancreatitis	Acute pancreatitis || ||	TRUE	igd	0.0022291	1	4.55512e-14	344104	50897342	ukb-d-30730_irnt	Gamma glutamyltransferase || id:ukb-d-30730_irnt	TRUE	reported	igd	2	TRUE
57	rs13058527	A	G	A	G	-0.06452	-0.0083	0.25778	0.189	FALSE	FALSE	FALSE	finn-b-K11_ACUTPANC	22	18412929	0.0339	NA	0.8057	Acute pancreatitis || id:finn-b-K11_ACUTPANC	Acute pancreatitis	Acute pancreatitis || ||	TRUE	igd	0.0025466	22	1.74582e-141	344104	18412929	ukb-d-30730_irnt	Gamma glutamyltransferase || id:ukb-d-30730_irnt	TRUE	reported	igd	2	TRUE
58	rs13141053	A	G	A	G	-0.014663	0.0388	0.43214	0.3359	FALSE	FALSE	FALSE	finn-b-K11_ACUTPANC	4	88212545	0.0282	NA	0.1684	Acute pancreatitis || id:finn-b-K11_ACUTPANC	Acute pancreatitis	Acute pancreatitis || ||	TRUE	igd	0.0022451	4	6.53732e-11	344104	88212545	ukb-d-30730_irnt	Gamma glutamyltransferase || id:ukb-d-30730_irnt	TRUE	reported	igd	2	TRUE
59	rs13154356	C	T	C	T	-0.016595	-0.0295	0.16795	0.1575	FALSE	FALSE	FALSE	finn-b-K11_ACUTPANC	5	122744178	0.0364	NA	0.418	Acute pancreatitis || id:finn-b-K11_ACUTPANC	Acute pancreatitis	Acute pancreatitis || ||	TRUE	igd	0.00297	5	2.30271e-08	344104	122744178	ukb-d-30730_irnt	Gamma glutamyltransferase || id:ukb-d-30730_irnt	TRUE	reported	igd	2	TRUE
60	rs13226702	A	G	A	G	-0.027942	-0.0321	0.201	0.2643	FALSE	FALSE	FALSE	finn-b-K11_ACUTPANC	7	1019249	0.0301	NA	0.2865	Acute pancreatitis || id:finn-b-K11_ACUTPANC	Acute pancreatitis	Acute pancreatitis || ||	TRUE	igd	0.0027789	7	8.78416e-24	344104	1019249	ukb-d-30730_irnt	Gamma glutamyltransferase || id:ukb-d-30730_irnt	TRUE	reported	igd	2	TRUE
61	rs13265548	G	A	G	A	-0.014819	0.0192	0.5509	0.6694	FALSE	FALSE	FALSE	finn-b-K11_ACUTPANC	8	120205486	0.0283	NA	0.496	Acute pancreatitis || id:finn-b-K11_ACUTPANC	Acute pancreatitis	Acute pancreatitis || ||	TRUE	igd	0.0022403	8	3.72821e-11	344104	120205486	ukb-d-30730_irnt	Gamma glutamyltransferase || id:ukb-d-30730_irnt	TRUE	reported	igd	2	TRUE
62	rs13271462	A	C	A	C	-0.019183	-0.0127	0.29072	0.2486	FALSE	FALSE	FALSE	finn-b-K11_ACUTPANC	8	10574039	0.031	NA	0.680899	Acute pancreatitis || id:finn-b-K11_ACUTPANC	Acute pancreatitis	Acute pancreatitis || ||	TRUE	igd	0.00245	8	4.90795e-15	344104	10574039	ukb-d-30730_irnt	Gamma glutamyltransferase || id:ukb-d-30730_irnt	TRUE	reported	igd	2	TRUE
63	rs1330307	C	A	C	A	-0.01447	0.0048	0.48515	0.52	FALSE	FALSE	FALSE	finn-b-K11_ACUTPANC	9	4305064	0.0266	NA	0.8569	Acute pancreatitis || id:finn-b-K11_ACUTPANC	Acute pancreatitis	Acute pancreatitis || ||	TRUE	igd	0.0022296	9	8.60399e-11	344104	4305064	ukb-d-30730_irnt	Gamma glutamyltransferase || id:ukb-d-30730_irnt	TRUE	reported	igd	2	TRUE
64	rs13355678	A	C	A	C	-0.02825	0.0458	0.7131	0.7351	FALSE	FALSE	FALSE	finn-b-K11_ACUTPANC	5	166834397	0.03	NA	0.1269	Acute pancreatitis || id:finn-b-K11_ACUTPANC	Acute pancreatitis	Acute pancreatitis || ||	TRUE	igd	0.0024592	5	1.54312e-30	344104	166834397	ukb-d-30730_irnt	Gamma glutamyltransferase || id:ukb-d-30730_irnt	TRUE	reported	igd	2	TRUE
65	rs13405741	C	T	C	T	-0.023422	0.063	0.10036	0.09227	FALSE	FALSE	FALSE	finn-b-K11_ACUTPANC	2	111913056	0.0465	NA	0.1751	Acute pancreatitis || id:finn-b-K11_ACUTPANC	Acute pancreatitis	Acute pancreatitis || ||	TRUE	igd	0.0037507	2	4.25579e-10	344104	111913056	ukb-d-30730_irnt	Gamma glutamyltransferase || id:ukb-d-30730_irnt	TRUE	reported	igd	2	TRUE
66	rs1349852	C	A	C	A	-0.026507	0.044	0.4753	0.5377	FALSE	FALSE	FALSE	finn-b-K11_ACUTPANC	4	69533217	0.0267	NA	0.0994306	Acute pancreatitis || id:finn-b-K11_ACUTPANC	Acute pancreatitis	Acute pancreatitis || ||	TRUE	igd	0.0022417	4	2.9621e-32	344104	69533217	ukb-d-30730_irnt	Gamma glutamyltransferase || id:ukb-d-30730_irnt	TRUE	reported	igd	2	TRUE
67	rs140320	C	T	C	T	-0.024714	0.0107	0.35526	0.3424	FALSE	FALSE	FALSE	finn-b-K11_ACUTPANC	22	24548785	0.028	NA	0.7007	Acute pancreatitis || id:finn-b-K11_ACUTPANC	Acute pancreatitis	Acute pancreatitis || ||	TRUE	igd	0.0023365	22	3.82825e-26	344104	24548785	ukb-d-30730_irnt	Gamma glutamyltransferase || id:ukb-d-30730_irnt	TRUE	reported	igd	2	TRUE
68	rs143721880	T	A	T	A	0.063342	-0.0447	0.013876	0.03589	FALSE	TRUE	FALSE	finn-b-K11_ACUTPANC	16	58084442	0.072	NA	0.5346	Acute pancreatitis || id:finn-b-K11_ACUTPANC	Acute pancreatitis	Acute pancreatitis || ||	TRUE	igd	0.0097895	16	9.78814e-11	344104	58084442	ukb-d-30730_irnt	Gamma glutamyltransferase || id:ukb-d-30730_irnt	TRUE	reported	igd	2	TRUE
69	rs144003826	A	G	A	G	0.027617	-0.0171	0.090976	0.06642	FALSE	FALSE	FALSE	finn-b-K11_ACUTPANC	14	73598402	0.0534	NA	0.7484	Acute pancreatitis || id:finn-b-K11_ACUTPANC	Acute pancreatitis	Acute pancreatitis || ||	TRUE	igd	0.0038557	14	7.92684e-13	344104	73598402	ukb-d-30730_irnt	Gamma glutamyltransferase || id:ukb-d-30730_irnt	TRUE	reported	igd	2	TRUE
70	rs147350387	A	G	A	G	-0.097156	0.138	0.018075	0.01633	FALSE	FALSE	FALSE	finn-b-K11_ACUTPANC	16	2154537	0.1065	NA	0.1952	Acute pancreatitis || id:finn-b-K11_ACUTPANC	Acute pancreatitis	Acute pancreatitis || ||	TRUE	igd	0.0087923	16	2.21615e-28	344104	2154537	ukb-d-30730_irnt	Gamma glutamyltransferase || id:ukb-d-30730_irnt	TRUE	reported	igd	2	TRUE
71	rs147364402	G	A	G	A	0.045854	-0.1491	0.034289	0.02236	FALSE	FALSE	FALSE	finn-b-K11_ACUTPANC	7	28946965	0.0915	NA	0.1031	Acute pancreatitis || id:finn-b-K11_ACUTPANC	Acute pancreatitis	Acute pancreatitis || ||	TRUE	igd	0.0062197	7	1.68074e-13	344104	28946965	ukb-d-30730_irnt	Gamma glutamyltransferase || id:ukb-d-30730_irnt	TRUE	reported	igd	2	TRUE
72	rs1497406	G	A	G	A	0.079999	0.0268	0.5804	0.6809	FALSE	FALSE	FALSE	finn-b-K11_ACUTPANC	1	16505320	0.0285	NA	0.347	Acute pancreatitis || id:finn-b-K11_ACUTPANC	Acute pancreatitis	Acute pancreatitis || ||	TRUE	igd	0.0022437	1	1e-200	344104	16505320	ukb-d-30730_irnt	Gamma glutamyltransferase || id:ukb-d-30730_irnt	TRUE	reported	igd	2	TRUE
73	rs151068477	T	G	T	G	0.18775	0.0751	0.0083988	0.0149	FALSE	FALSE	FALSE	finn-b-K11_ACUTPANC	10	52642516	0.1108	NA	0.4977	Acute pancreatitis || id:finn-b-K11_ACUTPANC	Acute pancreatitis	Acute pancreatitis || ||	TRUE	igd	0.012828	10	1.72108e-48	344104	52642516	ukb-d-30730_irnt	Gamma glutamyltransferase || id:ukb-d-30730_irnt	TRUE	reported	igd	2	TRUE
74	rs151182529	TGGGAGGCTGAG	T	TGGGAGGCTGAG	T	-0.021887	0.0804	0.20025	0.1934	FALSE	FALSE	FALSE	finn-b-K11_ACUTPANC	13	110940361	0.0336	NA	0.0167402	Acute pancreatitis || id:finn-b-K11_ACUTPANC	Acute pancreatitis	Acute pancreatitis || ||	TRUE	igd	0.0027971	13	5.09918e-15	344104	110940361	ukb-d-30730_irnt	Gamma glutamyltransferase || id:ukb-d-30730_irnt	TRUE	reported	igd	2	TRUE
75	rs1623915	G	A	G	A	-0.014909	-0.0368	0.48841	0.4601	FALSE	FALSE	FALSE	finn-b-K11_ACUTPANC	19	38584197	0.0266	NA	0.1661	Acute pancreatitis || id:finn-b-K11_ACUTPANC	Acute pancreatitis	Acute pancreatitis || ||	TRUE	igd	0.0022329	19	2.44287e-11	344104	38584197	ukb-d-30730_irnt	Gamma glutamyltransferase || id:ukb-d-30730_irnt	TRUE	reported	igd	2	TRUE
76	rs16978740	T	C	T	C	-0.1088	0.0283	0.027031	0.05698	FALSE	FALSE	FALSE	finn-b-K11_ACUTPANC	22	24983264	0.0577	NA	0.6237	Acute pancreatitis || id:finn-b-K11_ACUTPANC	Acute pancreatitis	Acute pancreatitis || ||	TRUE	igd	0.0068441	22	6.96947e-57	344104	24983264	ukb-d-30730_irnt	Gamma glutamyltransferase || id:ukb-d-30730_irnt	TRUE	reported	igd	2	TRUE
77	rs17157266	C	T	C	T	-0.044751	-0.065	0.17834	0.1473	FALSE	FALSE	FALSE	finn-b-K11_ACUTPANC	11	62199817	0.0375	NA	0.0827809	Acute pancreatitis || id:finn-b-K11_ACUTPANC	Acute pancreatitis	Acute pancreatitis || ||	TRUE	igd	0.0029023	11	1.26386e-53	344104	62199817	ukb-d-30730_irnt	Gamma glutamyltransferase || id:ukb-d-30730_irnt	TRUE	reported	igd	2	TRUE
78	rs17168118	G	A	G	A	0.019173	-2e-04	0.29517	0.3327	FALSE	FALSE	FALSE	finn-b-K11_ACUTPANC	7	134576840	0.0281	NA	0.9936	Acute pancreatitis || id:finn-b-K11_ACUTPANC	Acute pancreatitis	Acute pancreatitis || ||	TRUE	igd	0.0024592	7	6.38117e-15	344104	134576840	ukb-d-30730_irnt	Gamma glutamyltransferase || id:ukb-d-30730_irnt	TRUE	reported	igd	2	TRUE
79	rs17216177	C	T	C	T	-0.05799	-0.0613	0.05637	0.02499	FALSE	FALSE	FALSE	finn-b-K11_ACUTPANC	10	101603522	0.0846	NA	0.469	Acute pancreatitis || id:finn-b-K11_ACUTPANC	Acute pancreatitis	Acute pancreatitis || ||	TRUE	igd	0.0048131	10	2.00863e-33	344104	101603522	ukb-d-30730_irnt	Gamma glutamyltransferase || id:ukb-d-30730_irnt	TRUE	reported	igd	2	TRUE
80	rs17358295	G	T	G	T	-0.036299	0.0883	0.10473	0.07047	FALSE	FALSE	FALSE	finn-b-K11_ACUTPANC	11	34653771	0.0521	NA	0.090099	Acute pancreatitis || id:finn-b-K11_ACUTPANC	Acute pancreatitis	Acute pancreatitis || ||	TRUE	igd	0.0036258	11	1.3712e-23	344104	34653771	ukb-d-30730_irnt	Gamma glutamyltransferase || id:ukb-d-30730_irnt	TRUE	reported	igd	2	TRUE
81	rs17710008	A	G	A	G	0.025997	0.0573	0.18621	0.1264	FALSE	FALSE	FALSE	finn-b-K11_ACUTPANC	6	153043035	0.04	NA	0.1516	Acute pancreatitis || id:finn-b-K11_ACUTPANC	Acute pancreatitis	Acute pancreatitis || ||	TRUE	igd	0.0028558	6	8.81861e-20	344104	153043035	ukb-d-30730_irnt	Gamma glutamyltransferase || id:ukb-d-30730_irnt	TRUE	reported	igd	2	TRUE
82	rs1778793	G	C	G	C	-0.032794	-0.0163	0.57001	0.5316	FALSE	TRUE	TRUE	finn-b-K11_ACUTPANC	13	28444088	0.0266	NA	0.541	Acute pancreatitis || id:finn-b-K11_ACUTPANC	Acute pancreatitis	Acute pancreatitis || ||	TRUE	igd	0.0022456	13	2.74726e-48	344104	28444088	ukb-d-30730_irnt	Gamma glutamyltransferase || id:ukb-d-30730_irnt	TRUE	reported	igd	2	FALSE
83	rs1800961	T	C	T	C	0.054328	0.1134	0.031415	0.04416	FALSE	FALSE	FALSE	finn-b-K11_ACUTPANC	20	43042364	0.0645	NA	0.0785507	Acute pancreatitis || id:finn-b-K11_ACUTPANC	Acute pancreatitis	Acute pancreatitis || ||	TRUE	igd	0.0063617	20	1.3499e-17	344104	43042364	ukb-d-30730_irnt	Gamma glutamyltransferase || id:ukb-d-30730_irnt	TRUE	reported	igd	2	TRUE
84	rs1832007	G	A	G	A	0.01784	0.0504	0.15508	0.1408	FALSE	FALSE	FALSE	finn-b-K11_ACUTPANC	10	5254847	0.0382	NA	0.1869	Acute pancreatitis || id:finn-b-K11_ACUTPANC	Acute pancreatitis	Acute pancreatitis || ||	TRUE	igd	0.0030693	10	6.15559e-09	344104	5254847	ukb-d-30730_irnt	Gamma glutamyltransferase || id:ukb-d-30730_irnt	TRUE	reported	igd	2	TRUE
85	rs190543502	C	T	C	T	-0.05671	0.1162	0.023563	0.004792	FALSE	FALSE	FALSE	finn-b-K11_ACUTPANC	15	43757184	0.1957	NA	0.552699	Acute pancreatitis || id:finn-b-K11_ACUTPANC	Acute pancreatitis	Acute pancreatitis || ||	TRUE	igd	0.0073712	15	1.43549e-14	344104	43757184	ukb-d-30730_irnt	Gamma glutamyltransferase || id:ukb-d-30730_irnt	TRUE	reported	igd	2	TRUE
86	rs191264400	T	C	T	C	-0.048938	0.089	0.018654	0.02621	FALSE	FALSE	FALSE	finn-b-K11_ACUTPANC	11	65468921	0.0834	NA	0.2859	Acute pancreatitis || id:finn-b-K11_ACUTPANC	Acute pancreatitis	Acute pancreatitis || ||	TRUE	igd	0.0082464	11	2.95162e-09	344104	65468921	ukb-d-30730_irnt	Gamma glutamyltransferase || id:ukb-d-30730_irnt	TRUE	reported	igd	2	TRUE
87	rs2055975	C	A	C	A	0.025098	-0.0675	0.71137	0.7001	FALSE	FALSE	FALSE	finn-b-K11_ACUTPANC	1	150618632	0.0289	NA	0.0194998	Acute pancreatitis || id:finn-b-K11_ACUTPANC	Acute pancreatitis	Acute pancreatitis || ||	TRUE	igd	0.0024482	1	1.17409e-24	344104	150618632	ukb-d-30730_irnt	Gamma glutamyltransferase || id:ukb-d-30730_irnt	TRUE	reported	igd	2	TRUE
88	rs2110690	G	A	G	A	0.014102	0.0179	0.50665	0.5097	FALSE	FALSE	FALSE	finn-b-K11_ACUTPANC	2	202185132	0.0265	NA	0.4997	Acute pancreatitis || id:finn-b-K11_ACUTPANC	Acute pancreatitis	Acute pancreatitis || ||	TRUE	igd	0.0022212	2	2.1736e-10	344104	202185132	ukb-d-30730_irnt	Gamma glutamyltransferase || id:ukb-d-30730_irnt	TRUE	reported	igd	2	TRUE
89	rs2160348	C	T	C	T	0.024283	-0.0411	0.73628	0.775	FALSE	FALSE	FALSE	finn-b-K11_ACUTPANC	2	64909166	0.0316	NA	0.1942	Acute pancreatitis || id:finn-b-K11_ACUTPANC	Acute pancreatitis	Acute pancreatitis || ||	TRUE	igd	0.0025301	2	8.23e-22	344104	64909166	ukb-d-30730_irnt	Gamma glutamyltransferase || id:ukb-d-30730_irnt	TRUE	reported	igd	2	TRUE
90	rs2222	T	C	T	C	0.012708	0.0092	0.4775	0.4868	FALSE	FALSE	FALSE	finn-b-K11_ACUTPANC	18	73050504	0.0266	NA	0.730299	Acute pancreatitis || id:finn-b-K11_ACUTPANC	Acute pancreatitis	Acute pancreatitis || ||	TRUE	igd	0.002235	18	1.30191e-08	344104	73050504	ukb-d-30730_irnt	Gamma glutamyltransferase || id:ukb-d-30730_irnt	TRUE	reported	igd	2	TRUE
91	rs2241764	T	C	T	C	-0.023609	-0.0014	0.33508	0.3049	FALSE	FALSE	FALSE	finn-b-K11_ACUTPANC	2	133174764	0.0288	NA	0.9625	Acute pancreatitis || id:finn-b-K11_ACUTPANC	Acute pancreatitis	Acute pancreatitis || ||	TRUE	igd	0.0023512	2	1.01181e-23	344104	133174764	ukb-d-30730_irnt	Gamma glutamyltransferase || id:ukb-d-30730_irnt	TRUE	reported	igd	2	TRUE
92	rs2269322	T	C	T	C	0.022933	0.0275	0.41943	0.3891	FALSE	FALSE	FALSE	finn-b-K11_ACUTPANC	14	103449773	0.0272	NA	0.311	Acute pancreatitis || id:finn-b-K11_ACUTPANC	Acute pancreatitis	Acute pancreatitis || ||	TRUE	igd	0.0022473	14	1.90458e-24	344104	103449773	ukb-d-30730_irnt	Gamma glutamyltransferase || id:ukb-d-30730_irnt	TRUE	reported	igd	2	TRUE
93	rs2293751	A	G	A	G	0.018649	-0.0024	0.44137	0.5185	FALSE	FALSE	FALSE	finn-b-K11_ACUTPANC	6	31907837	0.0295	NA	0.9349	Acute pancreatitis || id:finn-b-K11_ACUTPANC	Acute pancreatitis	Acute pancreatitis || ||	TRUE	igd	0.0022397	6	8.35218e-17	344104	31907837	ukb-d-30730_irnt	Gamma glutamyltransferase || id:ukb-d-30730_irnt	TRUE	reported	igd	2	TRUE
94	rs235314	T	C	T	C	-0.023488	0.016	0.53166	0.4329	FALSE	FALSE	FALSE	finn-b-K11_ACUTPANC	21	46271452	0.0267	NA	0.5482	Acute pancreatitis || id:finn-b-K11_ACUTPANC	Acute pancreatitis	Acute pancreatitis || ||	TRUE	igd	0.0022276	21	5.45004e-26	344104	46271452	ukb-d-30730_irnt	Gamma glutamyltransferase || id:ukb-d-30730_irnt	TRUE	reported	igd	2	TRUE
95	rs236671	G	A	G	A	0.019514	0.0318	0.58049	0.4845	FALSE	FALSE	FALSE	finn-b-K11_ACUTPANC	7	75061419	0.0266	NA	0.2315	Acute pancreatitis || id:finn-b-K11_ACUTPANC	Acute pancreatitis	Acute pancreatitis || ||	TRUE	igd	0.0022621	7	6.35916e-18	344104	75061419	ukb-d-30730_irnt	Gamma glutamyltransferase || id:ukb-d-30730_irnt	TRUE	reported	igd	2	TRUE
96	rs2393794	C	T	C	T	0.035388	-0.0126	0.18633	0.1593	FALSE	FALSE	FALSE	finn-b-K11_ACUTPANC	12	121378976	0.0365	NA	0.729899	Acute pancreatitis || id:finn-b-K11_ACUTPANC	Acute pancreatitis	Acute pancreatitis || ||	TRUE	igd	0.0028774	12	9.34545e-35	344104	121378976	ukb-d-30730_irnt	Gamma glutamyltransferase || id:ukb-d-30730_irnt	TRUE	reported	igd	2	TRUE
97	rs255749	A	G	A	G	0.013435	-0.0047	0.69936	0.6516	FALSE	FALSE	FALSE	finn-b-K11_ACUTPANC	5	53318596	0.0277	NA	0.8662	Acute pancreatitis || id:finn-b-K11_ACUTPANC	Acute pancreatitis	Acute pancreatitis || ||	TRUE	igd	0.0024277	5	3.13148e-08	344104	53318596	ukb-d-30730_irnt	Gamma glutamyltransferase || id:ukb-d-30730_irnt	TRUE	reported	igd	2	TRUE
98	rs25964	T	G	T	G	-0.039086	-0.0835	0.030173	0.1271	FALSE	FALSE	FALSE	finn-b-K11_ACUTPANC	5	106817325	0.0397	NA	0.0352801	Acute pancreatitis || id:finn-b-K11_ACUTPANC	Acute pancreatitis	Acute pancreatitis || ||	TRUE	igd	0.0065192	5	2.03002e-09	344104	106817325	ukb-d-30730_irnt	Gamma glutamyltransferase || id:ukb-d-30730_irnt	TRUE	reported	igd	2	TRUE
99	rs273510	G	A	G	A	0.029799	0.0169	0.29344	0.2805	FALSE	FALSE	FALSE	finn-b-K11_ACUTPANC	19	18223350	0.0295	NA	0.5674	Acute pancreatitis || id:finn-b-K11_ACUTPANC	Acute pancreatitis	Acute pancreatitis || ||	TRUE	igd	0.0024371	19	2.25372e-34	344104	18223350	ukb-d-30730_irnt	Gamma glutamyltransferase || id:ukb-d-30730_irnt	TRUE	reported	igd	2	TRUE
100	rs2769688	T	C	T	C	0.015812	0.0176	0.23634	0.2403	FALSE	FALSE	FALSE	finn-b-K11_ACUTPANC	1	225871505	0.0309	NA	0.5692	Acute pancreatitis || id:finn-b-K11_ACUTPANC	Acute pancreatitis	Acute pancreatitis || ||	TRUE	igd	0.0026191	1	1.57e-09	344104	225871505	ukb-d-30730_irnt	Gamma glutamyltransferase || id:ukb-d-30730_irnt	TRUE	reported	igd	2	TRUE
101	rs278102	A	G	A	G	0.018521	0.0255	0.28857	0.2226	FALSE	FALSE	FALSE	finn-b-K11_ACUTPANC	12	120156141	0.0318	NA	0.4218	Acute pancreatitis || id:finn-b-K11_ACUTPANC	Acute pancreatitis	Acute pancreatitis || ||	TRUE	igd	0.0024491	12	3.96917e-14	344104	120156141	ukb-d-30730_irnt	Gamma glutamyltransferase || id:ukb-d-30730_irnt	TRUE	reported	igd	2	TRUE
102	rs2811290	T	C	T	C	-0.027926	0.0149	0.46712	0.5219	FALSE	FALSE	FALSE	finn-b-K11_ACUTPANC	1	178572978	0.0266	NA	0.5752	Acute pancreatitis || id:finn-b-K11_ACUTPANC	Acute pancreatitis	Acute pancreatitis || ||	TRUE	igd	0.0022285	1	5.12035e-36	344104	178572978	ukb-d-30730_irnt	Gamma glutamyltransferase || id:ukb-d-30730_irnt	TRUE	reported	igd	2	TRUE
103	rs28447224	A	T	A	T	0.014556	-0.0232	0.24194	0.278	FALSE	TRUE	FALSE	finn-b-K11_ACUTPANC	1	924111	0.0298	NA	0.4357	Acute pancreatitis || id:finn-b-K11_ACUTPANC	Acute pancreatitis	Acute pancreatitis || ||	TRUE	igd	0.0026184	1	2.713e-08	344104	924111	ukb-d-30730_irnt	Gamma glutamyltransferase || id:ukb-d-30730_irnt	TRUE	reported	igd	2	TRUE
104	rs2861879	T	C	T	C	0.014603	0.0226	0.24749	0.2736	FALSE	FALSE	FALSE	finn-b-K11_ACUTPANC	10	99099021	0.0298	NA	0.4481	Acute pancreatitis || id:finn-b-K11_ACUTPANC	Acute pancreatitis	Acute pancreatitis || ||	TRUE	igd	0.0025781	10	1.4789e-08	344104	99099021	ukb-d-30730_irnt	Gamma glutamyltransferase || id:ukb-d-30730_irnt	TRUE	reported	igd	2	TRUE
105	rs28650012	C	G	C	G	-0.050247	0.0012	0.72915	0.7189	FALSE	TRUE	FALSE	finn-b-K11_ACUTPANC	16	80497341	0.0295	NA	0.9664	Acute pancreatitis || id:finn-b-K11_ACUTPANC	Acute pancreatitis	Acute pancreatitis || ||	TRUE	igd	0.0024918	16	2.261e-90	344104	80497341	ukb-d-30730_irnt	Gamma glutamyltransferase || id:ukb-d-30730_irnt	TRUE	reported	igd	2	TRUE
106	rs28736584	G	A	G	A	0.02371	0.0384	0.46412	0.5839	FALSE	FALSE	FALSE	finn-b-K11_ACUTPANC	19	17858349	0.0269	NA	0.1529	Acute pancreatitis || id:finn-b-K11_ACUTPANC	Acute pancreatitis	Acute pancreatitis || ||	TRUE	igd	0.0022527	19	6.68036e-26	344104	17858349	ukb-d-30730_irnt	Gamma glutamyltransferase || id:ukb-d-30730_irnt	TRUE	reported	igd	2	TRUE
107	rs2912795	A	G	A	G	0.012737	0.035	0.58485	0.4911	FALSE	FALSE	FALSE	finn-b-K11_ACUTPANC	10	123250248	0.0266	NA	0.1886	Acute pancreatitis || id:finn-b-K11_ACUTPANC	Acute pancreatitis	Acute pancreatitis || ||	TRUE	igd	0.0022679	10	1.95348e-08	344104	123250248	ukb-d-30730_irnt	Gamma glutamyltransferase || id:ukb-d-30730_irnt	TRUE	reported	igd	2	TRUE
108	rs2941465	T	C	T	C	-0.018533	0.0394	0.43495	0.5468	FALSE	FALSE	FALSE	finn-b-K11_ACUTPANC	8	76465909	0.0267	NA	0.1404	Acute pancreatitis || id:finn-b-K11_ACUTPANC	Acute pancreatitis	Acute pancreatitis || ||	TRUE	igd	0.0022405	8	1.3219e-16	344104	76465909	ukb-d-30730_irnt	Gamma glutamyltransferase || id:ukb-d-30730_irnt	TRUE	reported	igd	2	TRUE
109	rs2943656	G	A	G	A	0.02136	-0.002	0.63653	0.6173	FALSE	FALSE	FALSE	finn-b-K11_ACUTPANC	2	227121918	0.0272	NA	0.9407	Acute pancreatitis || id:finn-b-K11_ACUTPANC	Acute pancreatitis	Acute pancreatitis || ||	TRUE	igd	0.002309	2	2.24182e-20	344104	227121918	ukb-d-30730_irnt	Gamma glutamyltransferase || id:ukb-d-30730_irnt	TRUE	reported	igd	2	TRUE
110	rs2979502	T	C	T	C	-0.014957	0.0078	0.37133	0.3479	FALSE	FALSE	FALSE	finn-b-K11_ACUTPANC	8	30450114	0.0278	NA	0.7798	Acute pancreatitis || id:finn-b-K11_ACUTPANC	Acute pancreatitis	Acute pancreatitis || ||	TRUE	igd	0.0022989	8	7.72859e-11	344104	30450114	ukb-d-30730_irnt	Gamma glutamyltransferase || id:ukb-d-30730_irnt	TRUE	reported	igd	2	TRUE
111	rs3032555	TCAG	T	TCAG	T	-0.021301	0.0648	0.65649	0.7035	FALSE	FALSE	FALSE	finn-b-K11_ACUTPANC	1	107607035	0.029	NA	0.0254203	Acute pancreatitis || id:finn-b-K11_ACUTPANC	Acute pancreatitis	Acute pancreatitis || ||	TRUE	igd	0.0023677	1	2.34585e-19	344104	107607035	ukb-d-30730_irnt	Gamma glutamyltransferase || id:ukb-d-30730_irnt	TRUE	reported	igd	2	TRUE
112	rs310632	C	T	C	T	0.028996	0.0532	0.947304	0.8928	FALSE	FALSE	FALSE	finn-b-K11_ACUTPANC	20	62196807	0.0427	NA	0.2133	Acute pancreatitis || id:finn-b-K11_ACUTPANC	Acute pancreatitis	Acute pancreatitis || ||	TRUE	igd	0.0049702	20	5.41876e-09	344104	62196807	ukb-d-30730_irnt	Gamma glutamyltransferase || id:ukb-d-30730_irnt	TRUE	reported	igd	2	TRUE
113	rs3135766	A	G	A	G	-0.015952	0.0198	0.58182	0.4898	FALSE	FALSE	FALSE	finn-b-K11_ACUTPANC	10	123272296	0.0265	NA	0.4557	Acute pancreatitis || id:finn-b-K11_ACUTPANC	Acute pancreatitis	Acute pancreatitis || ||	TRUE	igd	0.0022672	10	1.98198e-12	344104	123272296	ukb-d-30730_irnt	Gamma glutamyltransferase || id:ukb-d-30730_irnt	TRUE	reported	igd	2	TRUE
114	rs326888	C	T	C	T	0.012924	0.0078	0.60395	0.6718	FALSE	FALSE	FALSE	finn-b-K11_ACUTPANC	4	112714998	0.0283	NA	0.782499	Acute pancreatitis || id:finn-b-K11_ACUTPANC	Acute pancreatitis	Acute pancreatitis || ||	TRUE	igd	0.0022747	4	1.33681e-08	344104	112714998	ukb-d-30730_irnt	Gamma glutamyltransferase || id:ukb-d-30730_irnt	TRUE	reported	igd	2	TRUE
115	rs339969	A	C	A	C	0.059661	0.0421	0.6148	0.7193	FALSE	FALSE	FALSE	finn-b-K11_ACUTPANC	15	60883281	0.0296	NA	0.1546	Acute pancreatitis || id:finn-b-K11_ACUTPANC	Acute pancreatitis	Acute pancreatitis || ||	TRUE	igd	0.0022765	15	3.11172e-151	344104	60883281	ukb-d-30730_irnt	Gamma glutamyltransferase || id:ukb-d-30730_irnt	TRUE	reported	igd	2	TRUE
116	rs34204245	C	T	C	T	-0.022398	-0.0039	0.1613	0.1542	FALSE	FALSE	FALSE	finn-b-K11_ACUTPANC	1	27204183	0.0368	NA	0.9158	Acute pancreatitis || id:finn-b-K11_ACUTPANC	Acute pancreatitis	Acute pancreatitis || ||	TRUE	igd	0.0030143	1	1.08543e-13	344104	27204183	ukb-d-30730_irnt	Gamma glutamyltransferase || id:ukb-d-30730_irnt	TRUE	reported	igd	2	TRUE
117	rs34372369	A	G	A	G	0.045691	0.0249	0.051402	0.07849	FALSE	FALSE	FALSE	finn-b-K11_ACUTPANC	7	143092269	0.0493	NA	0.612999	Acute pancreatitis || id:finn-b-K11_ACUTPANC	Acute pancreatitis	Acute pancreatitis || ||	TRUE	igd	0.0050252	7	9.74765e-20	344104	143092269	ukb-d-30730_irnt	Gamma glutamyltransferase || id:ukb-d-30730_irnt	TRUE	reported	igd	2	TRUE
118	rs34824628	T	C	T	C	-0.023462	-0.0287	0.12641	0.08592	FALSE	FALSE	FALSE	finn-b-K11_ACUTPANC	2	85753888	0.0474	NA	0.544999	Acute pancreatitis || id:finn-b-K11_ACUTPANC	Acute pancreatitis	Acute pancreatitis || ||	TRUE	igd	0.0033417	2	2.208e-12	344104	85753888	ukb-d-30730_irnt	Gamma glutamyltransferase || id:ukb-d-30730_irnt	TRUE	reported	igd	2	TRUE
119	rs35339956	T	C	T	C	0.039204	0.0187	0.32245	0.234	FALSE	FALSE	FALSE	finn-b-K11_ACUTPANC	2	192126394	0.0313	NA	0.551001	Acute pancreatitis || id:finn-b-K11_ACUTPANC	Acute pancreatitis	Acute pancreatitis || ||	TRUE	igd	0.0023876	2	1.45044e-60	344104	192126394	ukb-d-30730_irnt	Gamma glutamyltransferase || id:ukb-d-30730_irnt	TRUE	reported	igd	2	TRUE
120	rs35782593	G	C	G	C	0.01699	0.0074	0.43542	0.4297	FALSE	TRUE	TRUE	finn-b-K11_ACUTPANC	16	11633767	0.0268	NA	0.7817	Acute pancreatitis || id:finn-b-K11_ACUTPANC	Acute pancreatitis	Acute pancreatitis || ||	TRUE	igd	0.0022394	16	3.28095e-14	344104	11633767	ukb-d-30730_irnt	Gamma glutamyltransferase || id:ukb-d-30730_irnt	TRUE	reported	igd	2	FALSE
121	rs35993718	CAA	C	CAA	C	-0.017691	-0.0297	0.50989	0.4518	FALSE	FALSE	FALSE	finn-b-K11_ACUTPANC	7	77314620	0.0266	NA	0.2655	Acute pancreatitis || id:finn-b-K11_ACUTPANC	Acute pancreatitis	Acute pancreatitis || ||	TRUE	igd	0.0022322	7	2.28139e-15	344104	77314620	ukb-d-30730_irnt	Gamma glutamyltransferase || id:ukb-d-30730_irnt	TRUE	reported	igd	2	TRUE
122	rs360801	G	A	G	A	0.017893	-0.0451	0.35472	0.3878	FALSE	FALSE	FALSE	finn-b-K11_ACUTPANC	2	62955387	0.0272	NA	0.097789	Acute pancreatitis || id:finn-b-K11_ACUTPANC	Acute pancreatitis	Acute pancreatitis || ||	TRUE	igd	0.0023265	2	1.46083e-14	344104	62955387	ukb-d-30730_irnt	Gamma glutamyltransferase || id:ukb-d-30730_irnt	TRUE	reported	igd	2	TRUE
123	rs3732357	A	G	A	G	-0.018946	0.0295	0.71378	0.6458	FALSE	FALSE	FALSE	finn-b-K11_ACUTPANC	3	119530858	0.0276	NA	0.2861	Acute pancreatitis || id:finn-b-K11_ACUTPANC	Acute pancreatitis	Acute pancreatitis || ||	TRUE	igd	0.0024693	3	1.68927e-14	344104	119530858	ukb-d-30730_irnt	Gamma glutamyltransferase || id:ukb-d-30730_irnt	TRUE	reported	igd	2	TRUE
124	rs3743887	A	G	A	G	0.038352	-0.044	0.068109	0.0762	FALSE	FALSE	FALSE	finn-b-K11_ACUTPANC	16	424277	0.0501	NA	0.3798	Acute pancreatitis || id:finn-b-K11_ACUTPANC	Acute pancreatitis	Acute pancreatitis || ||	TRUE	igd	0.004398	16	2.78805e-18	344104	424277	ukb-d-30730_irnt	Gamma glutamyltransferase || id:ukb-d-30730_irnt	TRUE	reported	igd	2	TRUE
125	rs3748770	A	G	A	G	-0.028676	-0.0528	0.26793	0.2581	FALSE	FALSE	FALSE	finn-b-K11_ACUTPANC	1	82265905	0.0305	NA	0.0830902	Acute pancreatitis || id:finn-b-K11_ACUTPANC	Acute pancreatitis	Acute pancreatitis || ||	TRUE	igd	0.0025234	1	6.39735e-30	344104	82265905	ukb-d-30730_irnt	Gamma glutamyltransferase || id:ukb-d-30730_irnt	TRUE	reported	igd	2	TRUE
126	rs3782735	A	G	A	G	-0.017844	-0.0159	0.6003	0.5584	FALSE	FALSE	FALSE	finn-b-K11_ACUTPANC	12	6885076	0.027	NA	0.5566	Acute pancreatitis || id:finn-b-K11_ACUTPANC	Acute pancreatitis	Acute pancreatitis || ||	TRUE	igd	0.0023204	12	1.47469e-14	344104	6885076	ukb-d-30730_irnt	Gamma glutamyltransferase || id:ukb-d-30730_irnt	TRUE	reported	igd	2	TRUE
128	rs3860374	T	C	T	C	-0.019851	-0.0144	0.58697	0.5047	FALSE	FALSE	FALSE	finn-b-K11_ACUTPANC	2	121348224	0.0265	NA	0.5873	Acute pancreatitis || id:finn-b-K11_ACUTPANC	Acute pancreatitis	Acute pancreatitis || ||	TRUE	igd	0.0022559	2	1.37816e-18	344104	121348224	ukb-d-30730_irnt	Gamma glutamyltransferase || id:ukb-d-30730_irnt	TRUE	reported	igd	2	TRUE
129	rs3861491	G	A	G	A	0.015988	0.0686	0.63847	0.6864	FALSE	FALSE	FALSE	finn-b-K11_ACUTPANC	14	50440474	0.0286	NA	0.0163599	Acute pancreatitis || id:finn-b-K11_ACUTPANC	Acute pancreatitis	Acute pancreatitis || ||	TRUE	igd	0.0023147	14	4.94311e-12	344104	50440474	ukb-d-30730_irnt	Gamma glutamyltransferase || id:ukb-d-30730_irnt	TRUE	reported	igd	2	TRUE
130	rs3897478	C	T	C	T	0.029575	0.0189	0.10896	0.1371	FALSE	FALSE	FALSE	finn-b-K11_ACUTPANC	1	120451190	0.0385	NA	0.6227	Acute pancreatitis || id:finn-b-K11_ACUTPANC	Acute pancreatitis	Acute pancreatitis || ||	TRUE	igd	0.0035583	1	9.47982e-17	344104	120451190	ukb-d-30730_irnt	Gamma glutamyltransferase || id:ukb-d-30730_irnt	TRUE	reported	igd	2	TRUE
131	rs395904	C	T	C	T	0.015142	0.0195	0.25846	0.1511	FALSE	FALSE	FALSE	finn-b-K11_ACUTPANC	5	106863073	0.0374	NA	0.6019	Acute pancreatitis || id:finn-b-K11_ACUTPANC	Acute pancreatitis	Acute pancreatitis || ||	TRUE	igd	0.002561	5	3.37062e-09	344104	106863073	ukb-d-30730_irnt	Gamma glutamyltransferase || id:ukb-d-30730_irnt	TRUE	reported	igd	2	TRUE
132	rs4074793	G	A	G	A	0.070364	0.0562	0.07446	0.0694	FALSE	FALSE	FALSE	finn-b-K11_ACUTPANC	5	52193125	0.0519	NA	0.2784	Acute pancreatitis || id:finn-b-K11_ACUTPANC	Acute pancreatitis	Acute pancreatitis || ||	TRUE	igd	0.0042299	5	4.10582e-62	344104	52193125	ukb-d-30730_irnt	Gamma glutamyltransferase || id:ukb-d-30730_irnt	TRUE	reported	igd	2	TRUE
133	rs4135247	A	G	A	G	-0.022684	-0.0063	0.56659	0.608	FALSE	FALSE	FALSE	finn-b-K11_ACUTPANC	3	12396588	0.0272	NA	0.8174	Acute pancreatitis || id:finn-b-K11_ACUTPANC	Acute pancreatitis	Acute pancreatitis || ||	TRUE	igd	0.002249	3	6.3841e-24	344104	12396588	ukb-d-30730_irnt	Gamma glutamyltransferase || id:ukb-d-30730_irnt	TRUE	reported	igd	2	TRUE
134	rs4267555	G	A	G	A	-0.020723	-0.0611	0.43973	0.4652	FALSE	FALSE	FALSE	finn-b-K11_ACUTPANC	2	48653703	0.0267	NA	0.0219599	Acute pancreatitis || id:finn-b-K11_ACUTPANC	Acute pancreatitis	Acute pancreatitis || ||	TRUE	igd	0.0022534	2	3.72821e-20	344104	48653703	ukb-d-30730_irnt	Gamma glutamyltransferase || id:ukb-d-30730_irnt	TRUE	reported	igd	2	TRUE
135	rs4303067	T	C	T	C	-0.054876	-0.0433	0.43716	0.529	FALSE	FALSE	FALSE	finn-b-K11_ACUTPANC	1	155086571	0.0265	NA	0.1025	Acute pancreatitis || id:finn-b-K11_ACUTPANC	Acute pancreatitis	Acute pancreatitis || ||	TRUE	igd	0.0022375	1	1.04232e-132	344104	155086571	ukb-d-30730_irnt	Gamma glutamyltransferase || id:ukb-d-30730_irnt	TRUE	reported	igd	2	TRUE
136	rs4371687	A	G	A	G	-0.013978	-0.0173	0.47899	0.5974	FALSE	FALSE	FALSE	finn-b-K11_ACUTPANC	4	69989998	0.027	NA	0.5232	Acute pancreatitis || id:finn-b-K11_ACUTPANC	Acute pancreatitis	Acute pancreatitis || ||	TRUE	igd	0.0022198	4	3.03571e-10	344104	69989998	ukb-d-30730_irnt	Gamma glutamyltransferase || id:ukb-d-30730_irnt	TRUE	reported	igd	2	TRUE
137	rs4418728	T	G	T	G	-0.023095	0.0104	0.44958	0.4699	FALSE	FALSE	FALSE	finn-b-K11_ACUTPANC	10	94839724	0.0265	NA	0.6948	Acute pancreatitis || id:finn-b-K11_ACUTPANC	Acute pancreatitis	Acute pancreatitis || ||	TRUE	igd	0.0022301	10	3.96004e-25	344104	94839724	ukb-d-30730_irnt	Gamma glutamyltransferase || id:ukb-d-30730_irnt	TRUE	reported	igd	2	TRUE
138	rs445	T	C	T	C	0.027034	0.0629	0.093757	0.05837	FALSE	FALSE	FALSE	finn-b-K11_ACUTPANC	7	92408370	0.0572	NA	0.2713	Acute pancreatitis || id:finn-b-K11_ACUTPANC	Acute pancreatitis	Acute pancreatitis || ||	TRUE	igd	0.0038058	7	1.22039e-12	344104	92408370	ukb-d-30730_irnt	Gamma glutamyltransferase || id:ukb-d-30730_irnt	TRUE	reported	igd	2	TRUE
139	rs4503880	C	T	C	T	-0.072455	0.0055	0.79865	0.7666	FALSE	FALSE	FALSE	finn-b-K11_ACUTPANC	18	56084054	0.0315	NA	0.8615	Acute pancreatitis || id:finn-b-K11_ACUTPANC	Acute pancreatitis	Acute pancreatitis || ||	TRUE	igd	0.0027742	18	3.22107e-150	344104	56084054	ukb-d-30730_irnt	Gamma glutamyltransferase || id:ukb-d-30730_irnt	TRUE	reported	igd	2	TRUE
140	rs4704043	T	C	T	C	0.019506	0.0117	0.71334	0.6845	FALSE	FALSE	FALSE	finn-b-K11_ACUTPANC	5	72159179	0.0285	NA	0.682801	Acute pancreatitis || id:finn-b-K11_ACUTPANC	Acute pancreatitis	Acute pancreatitis || ||	TRUE	igd	0.002452	5	1.79184e-15	344104	72159179	ukb-d-30730_irnt	Gamma glutamyltransferase || id:ukb-d-30730_irnt	TRUE	reported	igd	2	TRUE
141	rs4835265	A	C	A	C	0.10573	-0.0053	0.15849	0.1715	FALSE	FALSE	FALSE	finn-b-K11_ACUTPANC	4	146821410	0.0353	NA	0.8804	Acute pancreatitis || id:finn-b-K11_ACUTPANC	Acute pancreatitis	Acute pancreatitis || ||	TRUE	igd	0.0030325	4	1e-200	344104	146821410	ukb-d-30730_irnt	Gamma glutamyltransferase || id:ukb-d-30730_irnt	TRUE	reported	igd	2	TRUE
142	rs4860987	T	A	T	A	-0.025088	0.0079	0.26052	0.2628	FALSE	TRUE	FALSE	finn-b-K11_ACUTPANC	4	69491284	0.0306	NA	0.7949	Acute pancreatitis || id:finn-b-K11_ACUTPANC	Acute pancreatitis	Acute pancreatitis || ||	TRUE	igd	0.002669	4	5.50808e-21	344104	69491284	ukb-d-30730_irnt	Gamma glutamyltransferase || id:ukb-d-30730_irnt	TRUE	reported	igd	2	TRUE
143	rs4919741	G	A	G	A	-0.017384	-0.059	0.65655	0.6213	FALSE	FALSE	FALSE	finn-b-K11_ACUTPANC	12	53272920	0.0273	NA	0.0309001	Acute pancreatitis || id:finn-b-K11_ACUTPANC	Acute pancreatitis	Acute pancreatitis || ||	TRUE	igd	0.0023383	12	1.05269e-13	344104	53272920	ukb-d-30730_irnt	Gamma glutamyltransferase || id:ukb-d-30730_irnt	TRUE	reported	igd	2	TRUE
144	rs4964756	A	T	A	T	-0.023465	-0.0307	0.30356	0.3793	FALSE	TRUE	FALSE	finn-b-K11_ACUTPANC	12	109171697	0.0273	NA	0.2607	Acute pancreatitis || id:finn-b-K11_ACUTPANC	Acute pancreatitis	Acute pancreatitis || ||	TRUE	igd	0.0024193	12	3.0669e-22	344104	109171697	ukb-d-30730_irnt	Gamma glutamyltransferase || id:ukb-d-30730_irnt	TRUE	reported	igd	2	TRUE
145	rs530939	C	T	C	T	-0.018213	0.0327	0.60739	0.546	FALSE	FALSE	FALSE	finn-b-K11_ACUTPANC	11	78871554	0.0266	NA	0.2187	Acute pancreatitis || id:finn-b-K11_ACUTPANC	Acute pancreatitis	Acute pancreatitis || ||	TRUE	igd	0.0022729	11	1.12202e-15	344104	78871554	ukb-d-30730_irnt	Gamma glutamyltransferase || id:ukb-d-30730_irnt	TRUE	reported	igd	2	TRUE
146	rs55741472	G	T	G	T	-0.038386	0.0183	0.033077	0.00837	FALSE	FALSE	FALSE	finn-b-K11_ACUTPANC	7	44904213	0.1456	NA	0.9002	Acute pancreatitis || id:finn-b-K11_ACUTPANC	Acute pancreatitis	Acute pancreatitis || ||	TRUE	igd	0.0062412	7	7.73446e-10	344104	44904213	ukb-d-30730_irnt	Gamma glutamyltransferase || id:ukb-d-30730_irnt	TRUE	reported	igd	2	TRUE
147	rs56109829	A	G	A	G	-0.019419	-0.0036	0.56298	0.668	FALSE	FALSE	FALSE	finn-b-K11_ACUTPANC	2	219149740	0.0282	NA	0.8978	Acute pancreatitis || id:finn-b-K11_ACUTPANC	Acute pancreatitis	Acute pancreatitis || ||	TRUE	igd	0.0022384	2	4.13619e-18	344104	219149740	ukb-d-30730_irnt	Gamma glutamyltransferase || id:ukb-d-30730_irnt	TRUE	reported	igd	2	TRUE
148	rs56317403	G	T	G	T	-0.019402	-0.0298	0.20356	0.1759	FALSE	FALSE	FALSE	finn-b-K11_ACUTPANC	10	102670196	0.0349	NA	0.3937	Acute pancreatitis || id:finn-b-K11_ACUTPANC	Acute pancreatitis	Acute pancreatitis || ||	TRUE	igd	0.00276	10	2.07396e-12	344104	102670196	ukb-d-30730_irnt	Gamma glutamyltransferase || id:ukb-d-30730_irnt	TRUE	reported	igd	2	TRUE
149	rs56391383	A	G	A	G	0.025297	-0.0205	0.40532	0.2628	FALSE	FALSE	FALSE	finn-b-K11_ACUTPANC	16	30538419	0.0302	NA	0.4986	Acute pancreatitis || id:finn-b-K11_ACUTPANC	Acute pancreatitis	Acute pancreatitis || ||	TRUE	igd	0.0022613	16	4.77749e-29	344104	30538419	ukb-d-30730_irnt	Gamma glutamyltransferase || id:ukb-d-30730_irnt	TRUE	reported	igd	2	TRUE
150	rs57247898	G	A	G	A	-0.016418	-0.0029	0.33156	0.3696	FALSE	FALSE	FALSE	finn-b-K11_ACUTPANC	20	14639769	0.0275	NA	0.915	Acute pancreatitis || id:finn-b-K11_ACUTPANC	Acute pancreatitis	Acute pancreatitis || ||	TRUE	igd	0.0023623	20	3.65932e-12	344104	14639769	ukb-d-30730_irnt	Gamma glutamyltransferase || id:ukb-d-30730_irnt	TRUE	reported	igd	2	TRUE
151	rs57314245	A	G	A	G	-0.016397	-0.0259	0.29774	0.3169	FALSE	FALSE	FALSE	finn-b-K11_ACUTPANC	9	111813832	0.0284	NA	0.3619	Acute pancreatitis || id:finn-b-K11_ACUTPANC	Acute pancreatitis	Acute pancreatitis || ||	TRUE	igd	0.0024331	9	1.59698e-11	344104	111813832	ukb-d-30730_irnt	Gamma glutamyltransferase || id:ukb-d-30730_irnt	TRUE	reported	igd	2	TRUE
152	rs58448625	G	A	G	A	-0.022568	0.0537	0.19483	0.1491	FALSE	FALSE	FALSE	finn-b-K11_ACUTPANC	8	59380259	0.0375	NA	0.1517	Acute pancreatitis || id:finn-b-K11_ACUTPANC	Acute pancreatitis	Acute pancreatitis || ||	TRUE	igd	0.0028088	8	9.39723e-16	344104	59380259	ukb-d-30730_irnt	Gamma glutamyltransferase || id:ukb-d-30730_irnt	TRUE	reported	igd	2	TRUE
153	rs5996632	A	C	A	C	-0.0379	0.0637	0.82959	0.8554	FALSE	FALSE	FALSE	finn-b-K11_ACUTPANC	22	24270117	0.0376	NA	0.09034	Acute pancreatitis || id:finn-b-K11_ACUTPANC	Acute pancreatitis	Acute pancreatitis || ||	TRUE	igd	0.0029513	22	9.78138e-38	344104	24270117	ukb-d-30730_irnt	Gamma glutamyltransferase || id:ukb-d-30730_irnt	TRUE	reported	igd	2	TRUE
154	rs60494825	C	T	C	T	0.019043	0.015	0.37793	0.3828	FALSE	FALSE	FALSE	finn-b-K11_ACUTPANC	11	122533908	0.0273	NA	0.5831	Acute pancreatitis || id:finn-b-K11_ACUTPANC	Acute pancreatitis	Acute pancreatitis || ||	TRUE	igd	0.002291	11	9.43409e-17	344104	122533908	ukb-d-30730_irnt	Gamma glutamyltransferase || id:ukb-d-30730_irnt	TRUE	reported	igd	2	TRUE
155	rs6058874	G	A	G	A	0.020094	0.02	0.40295	0.4014	FALSE	FALSE	FALSE	finn-b-K11_ACUTPANC	20	31353785	0.027	NA	0.457999	Acute pancreatitis || id:finn-b-K11_ACUTPANC	Acute pancreatitis	Acute pancreatitis || ||	TRUE	igd	0.0022728	20	9.49292e-19	344104	31353785	ukb-d-30730_irnt	Gamma glutamyltransferase || id:ukb-d-30730_irnt	TRUE	reported	igd	2	TRUE
156	rs6072249	G	A	G	A	0.026213	-0.008	0.47177	0.5145	FALSE	FALSE	FALSE	finn-b-K11_ACUTPANC	20	39656342	0.0265	NA	0.763801	Acute pancreatitis || id:finn-b-K11_ACUTPANC	Acute pancreatitis	Acute pancreatitis || ||	TRUE	igd	0.0022273	20	5.72796e-32	344104	39656342	ukb-d-30730_irnt	Gamma glutamyltransferase || id:ukb-d-30730_irnt	TRUE	reported	igd	2	TRUE
157	rs6084295	A	G	A	G	0.018601	0.0094	0.14221	0.1316	FALSE	FALSE	FALSE	finn-b-K11_ACUTPANC	20	3177052	0.0395	NA	0.8116	Acute pancreatitis || id:finn-b-K11_ACUTPANC	Acute pancreatitis	Acute pancreatitis || ||	TRUE	igd	0.003236	20	9.0367e-09	344104	3177052	ukb-d-30730_irnt	Gamma glutamyltransferase || id:ukb-d-30730_irnt	TRUE	reported	igd	2	TRUE
158	rs6135223	C	G	C	G	0.024101	0.0084	0.30632	0.2821	FALSE	TRUE	FALSE	finn-b-K11_ACUTPANC	20	14677571	0.0294	NA	0.7754	Acute pancreatitis || id:finn-b-K11_ACUTPANC	Acute pancreatitis	Acute pancreatitis || ||	TRUE	igd	0.0024062	20	1.29957e-23	344104	14677571	ukb-d-30730_irnt	Gamma glutamyltransferase || id:ukb-d-30730_irnt	TRUE	reported	igd	2	TRUE
159	rs61867539	T	C	T	C	0.014441	0.02	0.26178	0.2572	FALSE	FALSE	FALSE	finn-b-K11_ACUTPANC	11	1524784	0.0305	NA	0.5115	Acute pancreatitis || id:finn-b-K11_ACUTPANC	Acute pancreatitis	Acute pancreatitis || ||	TRUE	igd	0.0025368	11	1.25239e-08	344104	1524784	ukb-d-30730_irnt	Gamma glutamyltransferase || id:ukb-d-30730_irnt	TRUE	reported	igd	2	TRUE
160	rs62011281	A	G	A	G	0.018548	0.0039	0.30935	0.3272	FALSE	FALSE	FALSE	finn-b-K11_ACUTPANC	15	63781143	0.0283	NA	0.8899	Acute pancreatitis || id:finn-b-K11_ACUTPANC	Acute pancreatitis	Acute pancreatitis || ||	TRUE	igd	0.002405	15	1.24022e-14	344104	63781143	ukb-d-30730_irnt	Gamma glutamyltransferase || id:ukb-d-30730_irnt	TRUE	reported	igd	2	TRUE
161	rs62017210	C	T	C	T	-0.015577	-0.0166	0.40038	0.3962	FALSE	FALSE	FALSE	finn-b-K11_ACUTPANC	15	50960620	0.0271	NA	0.5412	Acute pancreatitis || id:finn-b-K11_ACUTPANC	Acute pancreatitis	Acute pancreatitis || ||	TRUE	igd	0.0022682	15	6.54938e-12	344104	50960620	ukb-d-30730_irnt	Gamma glutamyltransferase || id:ukb-d-30730_irnt	TRUE	reported	igd	2	TRUE
162	rs62073542	A	G	A	G	0.03611	-0.0245	0.18877	0.1677	FALSE	FALSE	FALSE	finn-b-K11_ACUTPANC	17	36079565	0.0357	NA	0.4927	Acute pancreatitis || id:finn-b-K11_ACUTPANC	Acute pancreatitis	Acute pancreatitis || ||	TRUE	igd	0.0028461	17	7.03882e-37	344104	36079565	ukb-d-30730_irnt	Gamma glutamyltransferase || id:ukb-d-30730_irnt	TRUE	reported	igd	2	TRUE
163	rs62114506	C	G	C	G	0.017442	-0.0529	0.2631	0.3196	FALSE	TRUE	FALSE	finn-b-K11_ACUTPANC	2	242793	0.0286	NA	0.0646294	Acute pancreatitis || id:finn-b-K11_ACUTPANC	Acute pancreatitis	Acute pancreatitis || ||	TRUE	igd	0.0025182	2	4.33012e-12	344104	242793	ukb-d-30730_irnt	Gamma glutamyltransferase || id:ukb-d-30730_irnt	TRUE	reported	igd	2	TRUE
164	rs62280667	C	T	C	T	-0.012842	0.0233	0.3392	0.3823	FALSE	FALSE	FALSE	finn-b-K11_ACUTPANC	3	101084604	0.0272	NA	0.3912	Acute pancreatitis || id:finn-b-K11_ACUTPANC	Acute pancreatitis	Acute pancreatitis || ||	TRUE	igd	0.0023458	3	4.39542e-08	344104	101084604	ukb-d-30730_irnt	Gamma glutamyltransferase || id:ukb-d-30730_irnt	TRUE	reported	igd	2	TRUE
165	rs62298204	T	C	T	C	0.016685	0.024	0.19642	0.1924	FALSE	FALSE	FALSE	finn-b-K11_ACUTPANC	4	37514320	0.034	NA	0.4804	Acute pancreatitis || id:finn-b-K11_ACUTPANC	Acute pancreatitis	Acute pancreatitis || ||	TRUE	igd	0.0028422	4	4.35011e-09	344104	37514320	ukb-d-30730_irnt	Gamma glutamyltransferase || id:ukb-d-30730_irnt	TRUE	reported	igd	2	TRUE
166	rs62383006	G	A	G	A	-0.050446	-0.012	0.0553	0.1324	FALSE	FALSE	FALSE	finn-b-K11_ACUTPANC	5	156709342	0.0392	NA	0.760001	Acute pancreatitis || id:finn-b-K11_ACUTPANC	Acute pancreatitis	Acute pancreatitis || ||	TRUE	igd	0.004855	5	2.76312e-25	344104	156709342	ukb-d-30730_irnt	Gamma glutamyltransferase || id:ukb-d-30730_irnt	TRUE	reported	igd	2	TRUE
167	rs625899	C	T	C	T	-0.039453	-0.0647	0.69625	0.7115	FALSE	FALSE	FALSE	finn-b-K11_ACUTPANC	6	53957588	0.0292	NA	0.02678	Acute pancreatitis || id:finn-b-K11_ACUTPANC	Acute pancreatitis	Acute pancreatitis || ||	TRUE	igd	0.0024288	6	2.60495e-59	344104	53957588	ukb-d-30730_irnt	Gamma glutamyltransferase || id:ukb-d-30730_irnt	TRUE	reported	igd	2	TRUE
168	rs631353	A	T	A	T	-0.021127	-0.0299	0.67243	0.7188	FALSE	TRUE	FALSE	finn-b-K11_ACUTPANC	11	78632509	0.0295	NA	0.3112	Acute pancreatitis || id:finn-b-K11_ACUTPANC	Acute pancreatitis	Acute pancreatitis || ||	TRUE	igd	0.0023721	11	5.28324e-19	344104	78632509	ukb-d-30730_irnt	Gamma glutamyltransferase || id:ukb-d-30730_irnt	TRUE	reported	igd	2	TRUE
169	rs6458349	A	G	A	G	0.013752	-0.0092	0.72297	0.7019	FALSE	FALSE	FALSE	finn-b-K11_ACUTPANC	6	43759789	0.0292	NA	0.7538	Acute pancreatitis || id:finn-b-K11_ACUTPANC	Acute pancreatitis	Acute pancreatitis || ||	TRUE	igd	0.0024813	6	2.98669e-08	344104	43759789	ukb-d-30730_irnt	Gamma glutamyltransferase || id:ukb-d-30730_irnt	TRUE	reported	igd	2	TRUE
170	rs6519133	C	T	C	T	0.026742	0.0105	0.39352	0.3984	FALSE	FALSE	FALSE	finn-b-K11_ACUTPANC	22	39096602	0.0271	NA	0.6989	Acute pancreatitis || id:finn-b-K11_ACUTPANC	Acute pancreatitis	Acute pancreatitis || ||	TRUE	igd	0.002274	22	6.36942e-32	344104	39096602	ukb-d-30730_irnt	Gamma glutamyltransferase || id:ukb-d-30730_irnt	TRUE	reported	igd	2	TRUE
171	rs6542680	T	C	T	C	-0.029083	-0.0349	0.8203	0.6486	FALSE	FALSE	FALSE	finn-b-K11_ACUTPANC	2	3640142	0.0281	NA	0.2138	Acute pancreatitis || id:finn-b-K11_ACUTPANC	Acute pancreatitis	Acute pancreatitis || ||	TRUE	igd	0.002916	2	2.00309e-23	344104	3640142	ukb-d-30730_irnt	Gamma glutamyltransferase || id:ukb-d-30730_irnt	TRUE	reported	igd	2	TRUE
172	rs6545714	A	G	A	G	-0.012916	-0.0279	0.60074	0.5993	FALSE	FALSE	FALSE	finn-b-K11_ACUTPANC	2	59307725	0.027	NA	0.3006	Acute pancreatitis || id:finn-b-K11_ACUTPANC	Acute pancreatitis	Acute pancreatitis || ||	TRUE	igd	0.0022728	2	1.32391e-08	344104	59307725	ukb-d-30730_irnt	Gamma glutamyltransferase || id:ukb-d-30730_irnt	TRUE	reported	igd	2	TRUE
173	rs6678407	C	G	C	G	0.019273	-0.0297	0.42843	0.4916	FALSE	TRUE	TRUE	finn-b-K11_ACUTPANC	1	232779677	0.0264	NA	0.2607	Acute pancreatitis || id:finn-b-K11_ACUTPANC	Acute pancreatitis	Acute pancreatitis || ||	TRUE	igd	0.0022483	1	1.0207e-17	344104	232779677	ukb-d-30730_irnt	Gamma glutamyltransferase || id:ukb-d-30730_irnt	TRUE	reported	igd	2	FALSE
174	rs66827546	A	G	A	G	-0.024417	0.0652	0.25537	0.2784	FALSE	FALSE	FALSE	finn-b-K11_ACUTPANC	5	132388960	0.0295	NA	0.0270402	Acute pancreatitis || id:finn-b-K11_ACUTPANC	Acute pancreatitis	Acute pancreatitis || ||	TRUE	igd	0.0025497	5	1.00949e-21	344104	132388960	ukb-d-30730_irnt	Gamma glutamyltransferase || id:ukb-d-30730_irnt	TRUE	reported	igd	2	TRUE
175	rs66883945	GC	G	GC	G	0.020306	0.0492	0.19426	0.2183	FALSE	FALSE	FALSE	finn-b-K11_ACUTPANC	6	139317827	0.0322	NA	0.1265	Acute pancreatitis || id:finn-b-K11_ACUTPANC	Acute pancreatitis	Acute pancreatitis || ||	TRUE	igd	0.0028579	6	1.20559e-12	344104	139317827	ukb-d-30730_irnt	Gamma glutamyltransferase || id:ukb-d-30730_irnt	TRUE	reported	igd	2	TRUE
176	rs67257650	T	C	T	C	0.034314	0.0078	0.42587	0.3467	FALSE	FALSE	FALSE	finn-b-K11_ACUTPANC	15	73979507	0.0279	NA	0.7801	Acute pancreatitis || id:finn-b-K11_ACUTPANC	Acute pancreatitis	Acute pancreatitis || ||	TRUE	igd	0.0022437	15	8.8369e-53	344104	73979507	ukb-d-30730_irnt	Gamma glutamyltransferase || id:ukb-d-30730_irnt	TRUE	reported	igd	2	TRUE
177	rs6771416	A	G	A	G	-0.024026	0.03	0.48796	0.4525	FALSE	FALSE	FALSE	finn-b-K11_ACUTPANC	3	124339527	0.0266	NA	0.2595	Acute pancreatitis || id:finn-b-K11_ACUTPANC	Acute pancreatitis	Acute pancreatitis || ||	TRUE	igd	0.0022182	3	2.4837e-27	344104	124339527	ukb-d-30730_irnt	Gamma glutamyltransferase || id:ukb-d-30730_irnt	TRUE	reported	igd	2	TRUE
178	rs6792725	G	A	G	A	-0.013525	0.0706	0.69341	0.5416	FALSE	FALSE	FALSE	finn-b-K11_ACUTPANC	3	24520283	0.027	NA	0.00886993	Acute pancreatitis || id:finn-b-K11_ACUTPANC	Acute pancreatitis	Acute pancreatitis || ||	TRUE	igd	0.0024807	3	4.98012e-08	344104	24520283	ukb-d-30730_irnt	Gamma glutamyltransferase || id:ukb-d-30730_irnt	TRUE	reported	igd	2	TRUE
179	rs6861942	C	T	C	T	-0.014172	0.0499	0.34979	0.2966	FALSE	FALSE	FALSE	finn-b-K11_ACUTPANC	5	77812808	0.029	NA	0.0854398	Acute pancreatitis || id:finn-b-K11_ACUTPANC	Acute pancreatitis	Acute pancreatitis || ||	TRUE	igd	0.0023317	5	1.21669e-09	344104	77812808	ukb-d-30730_irnt	Gamma glutamyltransferase || id:ukb-d-30730_irnt	TRUE	reported	igd	2	TRUE
180	rs686994	G	C	G	C	0.013554	-0.0276	0.62157	0.5634	FALSE	TRUE	TRUE	finn-b-K11_ACUTPANC	17	60055185	0.0268	NA	0.3028	Acute pancreatitis || id:finn-b-K11_ACUTPANC	Acute pancreatitis	Acute pancreatitis || ||	TRUE	igd	0.0023008	17	3.84061e-09	344104	60055185	ukb-d-30730_irnt	Gamma glutamyltransferase || id:ukb-d-30730_irnt	TRUE	reported	igd	2	FALSE
181	rs687503	G	A	G	A	0.026495	-0.0048	0.11976	0.08232	FALSE	FALSE	FALSE	finn-b-K11_ACUTPANC	6	168128175	0.0495	NA	0.9232	Acute pancreatitis || id:finn-b-K11_ACUTPANC	Acute pancreatitis	Acute pancreatitis || ||	TRUE	igd	0.0034401	6	1.34524e-14	344104	168128175	ukb-d-30730_irnt	Gamma glutamyltransferase || id:ukb-d-30730_irnt	TRUE	reported	igd	2	TRUE
182	rs6879279	C	G	C	G	-0.043245	0.0156	0.15409	0.1748	FALSE	TRUE	FALSE	finn-b-K11_ACUTPANC	5	106878792	0.035	NA	0.6553	Acute pancreatitis || id:finn-b-K11_ACUTPANC	Acute pancreatitis	Acute pancreatitis || ||	TRUE	igd	0.0030852	5	1.26474e-44	344104	106878792	ukb-d-30730_irnt	Gamma glutamyltransferase || id:ukb-d-30730_irnt	TRUE	reported	igd	2	TRUE
183	rs695272	C	T	C	T	0.019991	-0.0203	0.66181	0.7261	FALSE	FALSE	FALSE	finn-b-K11_ACUTPANC	22	28856760	0.0297	NA	0.4935	Acute pancreatitis || id:finn-b-K11_ACUTPANC	Acute pancreatitis	Acute pancreatitis || ||	TRUE	igd	0.0023496	22	1.76929e-17	344104	28856760	ukb-d-30730_irnt	Gamma glutamyltransferase || id:ukb-d-30730_irnt	TRUE	reported	igd	2	TRUE
184	rs7012637	A	G	A	G	0.024445	0.0059	0.4749	0.509	FALSE	FALSE	FALSE	finn-b-K11_ACUTPANC	8	9173209	0.0302	NA	0.8442	Acute pancreatitis || id:finn-b-K11_ACUTPANC	Acute pancreatitis	Acute pancreatitis || ||	TRUE	igd	0.0022378	8	8.97842e-28	344104	9173209	ukb-d-30730_irnt	Gamma glutamyltransferase || id:ukb-d-30730_irnt	TRUE	reported	igd	2	TRUE
185	rs7079601	T	C	T	C	0.018241	-0.0011	0.28496	0.2457	FALSE	FALSE	FALSE	finn-b-K11_ACUTPANC	10	79919037	0.0308	NA	0.9711	Acute pancreatitis || id:finn-b-K11_ACUTPANC	Acute pancreatitis	Acute pancreatitis || ||	TRUE	igd	0.0024705	10	1.54668e-13	344104	79919037	ukb-d-30730_irnt	Gamma glutamyltransferase || id:ukb-d-30730_irnt	TRUE	reported	igd	2	TRUE
186	rs708686	T	C	T	C	0.017565	0.0377	0.26582	0.3324	FALSE	FALSE	FALSE	finn-b-K11_ACUTPANC	19	5840619	0.0282	NA	0.1824	Acute pancreatitis || id:finn-b-K11_ACUTPANC	Acute pancreatitis	Acute pancreatitis || ||	TRUE	igd	0.0025265	19	3.59998e-12	344104	5840619	ukb-d-30730_irnt	Gamma glutamyltransferase || id:ukb-d-30730_irnt	TRUE	reported	igd	2	TRUE
187	rs71441185	G	A	G	A	0.038829	0.0067	0.031227	0.04604	FALSE	FALSE	FALSE	finn-b-K11_ACUTPANC	2	42404073	0.0628	NA	0.9145	Acute pancreatitis || id:finn-b-K11_ACUTPANC	Acute pancreatitis	Acute pancreatitis || ||	TRUE	igd	0.0064457	2	1.7033e-09	344104	42404073	ukb-d-30730_irnt	Gamma glutamyltransferase || id:ukb-d-30730_irnt	TRUE	reported	igd	2	TRUE
188	rs71620982	G	A	G	A	0.013949	0.0385	0.34054	0.3798	FALSE	FALSE	FALSE	finn-b-K11_ACUTPANC	4	184198267	0.0274	NA	0.1589	Acute pancreatitis || id:finn-b-K11_ACUTPANC	Acute pancreatitis	Acute pancreatitis || ||	TRUE	igd	0.0023498	4	2.91911e-09	344104	184198267	ukb-d-30730_irnt	Gamma glutamyltransferase || id:ukb-d-30730_irnt	TRUE	reported	igd	2	TRUE
189	rs7176396	T	C	T	C	0.013897	-0.0061	0.41995	0.3659	FALSE	FALSE	FALSE	finn-b-K11_ACUTPANC	15	85882072	0.0275	NA	0.8249	Acute pancreatitis || id:finn-b-K11_ACUTPANC	Acute pancreatitis	Acute pancreatitis || ||	TRUE	igd	0.0022578	15	7.50447e-10	344104	85882072	ukb-d-30730_irnt	Gamma glutamyltransferase || id:ukb-d-30730_irnt	TRUE	reported	igd	2	TRUE
190	rs7196578	T	C	T	C	0.014507	-0.0401	0.33105	0.2999	FALSE	FALSE	FALSE	finn-b-K11_ACUTPANC	16	88541140	0.029	NA	0.1663	Acute pancreatitis || id:finn-b-K11_ACUTPANC	Acute pancreatitis	Acute pancreatitis || ||	TRUE	igd	0.002357	16	7.52853e-10	344104	88541140	ukb-d-30730_irnt	Gamma glutamyltransferase || id:ukb-d-30730_irnt	TRUE	reported	igd	2	TRUE
191	rs7247349	C	A	C	A	-0.02817	-0.0043	0.49702	0.4746	FALSE	FALSE	FALSE	finn-b-K11_ACUTPANC	19	33887160	0.0265	NA	0.8699	Acute pancreatitis || id:finn-b-K11_ACUTPANC	Acute pancreatitis	Acute pancreatitis || ||	TRUE	igd	0.0022191	19	6.48336e-37	344104	33887160	ukb-d-30730_irnt	Gamma glutamyltransferase || id:ukb-d-30730_irnt	TRUE	reported	igd	2	TRUE
192	rs72646048	T	G	T	G	0.034403	-0.1793	0.040478	0.01258	FALSE	FALSE	FALSE	finn-b-K11_ACUTPANC	1	2723193	0.1222	NA	0.1425	Acute pancreatitis || id:finn-b-K11_ACUTPANC	Acute pancreatitis	Acute pancreatitis || ||	TRUE	igd	0.0056086	1	8.58618e-10	344104	2723193	ukb-d-30730_irnt	Gamma glutamyltransferase || id:ukb-d-30730_irnt	TRUE	reported	igd	2	TRUE
193	rs72749502	T	A	T	A	0.026448	-0.1362	0.07239	0.03383	FALSE	TRUE	FALSE	finn-b-K11_ACUTPANC	15	57297078	0.0736	NA	0.0641298	Acute pancreatitis || id:finn-b-K11_ACUTPANC	Acute pancreatitis	Acute pancreatitis || ||	TRUE	igd	0.0042866	15	6.83927e-10	344104	57297078	ukb-d-30730_irnt	Gamma glutamyltransferase || id:ukb-d-30730_irnt	TRUE	reported	igd	2	TRUE
194	rs73039433	A	G	A	G	0.051117	0.0381	0.045102	0.07091	FALSE	FALSE	FALSE	finn-b-K11_ACUTPANC	19	33524604	0.0515	NA	0.4602	Acute pancreatitis || id:finn-b-K11_ACUTPANC	Acute pancreatitis	Acute pancreatitis || ||	TRUE	igd	0.0053979	19	2.82098e-21	344104	33524604	ukb-d-30730_irnt	Gamma glutamyltransferase || id:ukb-d-30730_irnt	TRUE	reported	igd	2	TRUE
195	rs73083331	C	T	C	T	0.047694	0.0331	0.14575	0.1081	FALSE	FALSE	FALSE	finn-b-K11_ACUTPANC	12	21007102	0.0427	NA	0.438	Acute pancreatitis || id:finn-b-K11_ACUTPANC	Acute pancreatitis	Acute pancreatitis || ||	TRUE	igd	0.003148	12	7.7983e-52	344104	21007102	ukb-d-30730_irnt	Gamma glutamyltransferase || id:ukb-d-30730_irnt	TRUE	reported	igd	2	TRUE
196	rs7488780	C	G	C	G	-0.01995	0.0147	0.20463	0.2545	FALSE	TRUE	FALSE	finn-b-K11_ACUTPANC	12	20579392	0.0305	NA	0.6306	Acute pancreatitis || id:finn-b-K11_ACUTPANC	Acute pancreatitis	Acute pancreatitis || ||	TRUE	igd	0.0027609	12	4.99574e-13	344104	20579392	ukb-d-30730_irnt	Gamma glutamyltransferase || id:ukb-d-30730_irnt	TRUE	reported	igd	2	TRUE
197	rs749511	G	T	G	T	-0.021192	-0.0164	0.40539	0.3753	FALSE	FALSE	FALSE	finn-b-K11_ACUTPANC	3	47035735	0.0274	NA	0.549	Acute pancreatitis || id:finn-b-K11_ACUTPANC	Acute pancreatitis	Acute pancreatitis || ||	TRUE	igd	0.0022607	3	7.00487e-21	344104	47035735	ukb-d-30730_irnt	Gamma glutamyltransferase || id:ukb-d-30730_irnt	TRUE	reported	igd	2	TRUE
198	rs7501528	G	C	G	C	-0.015849	-0.0451	0.19948	0.222	FALSE	TRUE	FALSE	finn-b-K11_ACUTPANC	17	76658346	0.0321	NA	0.1595	Acute pancreatitis || id:finn-b-K11_ACUTPANC	Acute pancreatitis	Acute pancreatitis || ||	TRUE	igd	0.0028316	17	2.18122e-08	344104	76658346	ukb-d-30730_irnt	Gamma glutamyltransferase || id:ukb-d-30730_irnt	TRUE	reported	igd	2	TRUE
199	rs7518873	C	T	C	T	0.028813	-0.0616	0.943136	0.9214	FALSE	FALSE	FALSE	finn-b-K11_ACUTPANC	1	1103542	0.0499	NA	0.217	Acute pancreatitis || id:finn-b-K11_ACUTPANC	Acute pancreatitis	Acute pancreatitis || ||	TRUE	igd	0.0049997	1	8.27732e-09	344104	1103542	ukb-d-30730_irnt	Gamma glutamyltransferase || id:ukb-d-30730_irnt	TRUE	reported	igd	2	TRUE
200	rs754466	T	A	T	A	0.061198	0.0091	0.25265	0.2264	FALSE	TRUE	FALSE	finn-b-K11_ACUTPANC	10	79680434	0.0316	NA	0.773101	Acute pancreatitis || id:finn-b-K11_ACUTPANC	Acute pancreatitis	Acute pancreatitis || ||	TRUE	igd	0.0025498	10	3.45144e-127	344104	79680434	ukb-d-30730_irnt	Gamma glutamyltransferase || id:ukb-d-30730_irnt	TRUE	reported	igd	2	TRUE
201	rs7553325	T	C	T	C	0.012595	0.006	0.48892	0.4689	FALSE	FALSE	FALSE	finn-b-K11_ACUTPANC	1	67010104	0.0266	NA	0.8208	Acute pancreatitis || id:finn-b-K11_ACUTPANC	Acute pancreatitis	Acute pancreatitis || ||	TRUE	igd	0.0022273	1	1.56049e-08	344104	67010104	ukb-d-30730_irnt	Gamma glutamyltransferase || id:ukb-d-30730_irnt	TRUE	reported	igd	2	TRUE
202	rs75667995	C	T	C	T	-0.028793	0.034	0.072502	0.1077	FALSE	FALSE	FALSE	finn-b-K11_ACUTPANC	12	25409070	0.0426	NA	0.4243	Acute pancreatitis || id:finn-b-K11_ACUTPANC	Acute pancreatitis	Acute pancreatitis || ||	TRUE	igd	0.0042792	12	1.71514e-11	344104	25409070	ukb-d-30730_irnt	Gamma glutamyltransferase || id:ukb-d-30730_irnt	TRUE	reported	igd	2	TRUE
203	rs75686861	A	G	A	G	0.022601	-0.0809	0.092051	0.09033	FALSE	FALSE	FALSE	finn-b-K11_ACUTPANC	4	145621328	0.0463	NA	0.0806808	Acute pancreatitis || id:finn-b-K11_ACUTPANC	Acute pancreatitis	Acute pancreatitis || ||	TRUE	igd	0.0038647	4	4.98196e-09	344104	145621328	ukb-d-30730_irnt	Gamma glutamyltransferase || id:ukb-d-30730_irnt	TRUE	reported	igd	2	TRUE
204	rs7600164	T	A	T	A	0.016811	-0.0602	0.50744	0.5405	FALSE	TRUE	TRUE	finn-b-K11_ACUTPANC	2	28644862	0.0266	NA	0.02362	Acute pancreatitis || id:finn-b-K11_ACUTPANC	Acute pancreatitis	Acute pancreatitis || ||	TRUE	igd	0.0022324	2	5.07458e-14	344104	28644862	ukb-d-30730_irnt	Gamma glutamyltransferase || id:ukb-d-30730_irnt	TRUE	reported	igd	2	FALSE
205	rs7632760	G	A	G	A	-0.029001	0.0023	0.486	0.4075	FALSE	FALSE	FALSE	finn-b-K11_ACUTPANC	3	37016953	0.027	NA	0.933	Acute pancreatitis || id:finn-b-K11_ACUTPANC	Acute pancreatitis	Acute pancreatitis || ||	TRUE	igd	0.0022251	3	8.07607e-39	344104	37016953	ukb-d-30730_irnt	Gamma glutamyltransferase || id:ukb-d-30730_irnt	TRUE	reported	igd	2	TRUE
206	rs76967117	A	G	A	G	-0.030398	-0.0029	0.11541	0.1909	FALSE	FALSE	FALSE	finn-b-K11_ACUTPANC	6	34603691	0.0341	NA	0.9318	Acute pancreatitis || id:finn-b-K11_ACUTPANC	Acute pancreatitis	Acute pancreatitis || ||	TRUE	igd	0.0034728	6	2.08449e-18	344104	34603691	ukb-d-30730_irnt	Gamma glutamyltransferase || id:ukb-d-30730_irnt	TRUE	reported	igd	2	TRUE
207	rs76970768	C	T	C	T	0.056408	0.0589	0.021416	0.043	FALSE	FALSE	FALSE	finn-b-K11_ACUTPANC	1	214225565	0.0651	NA	0.3652	Acute pancreatitis || id:finn-b-K11_ACUTPANC	Acute pancreatitis	Acute pancreatitis || ||	TRUE	igd	0.0076711	1	1.93776e-13	344104	214225565	ukb-d-30730_irnt	Gamma glutamyltransferase || id:ukb-d-30730_irnt	TRUE	reported	igd	2	TRUE
208	rs7700107	C	A	C	A	0.017689	0.0957	0.13681	0.06736	FALSE	FALSE	FALSE	finn-b-K11_ACUTPANC	4	17880416	0.0528	NA	0.0701407	Acute pancreatitis || id:finn-b-K11_ACUTPANC	Acute pancreatitis	Acute pancreatitis || ||	TRUE	igd	0.0032306	4	4.36807e-08	344104	17880416	ukb-d-30730_irnt	Gamma glutamyltransferase || id:ukb-d-30730_irnt	TRUE	reported	igd	2	TRUE
209	rs77375846	C	T	C	T	0.022134	0.0302	0.13348	0.09609	FALSE	FALSE	FALSE	finn-b-K11_ACUTPANC	2	103155075	0.0451	NA	0.502599	Acute pancreatitis || id:finn-b-K11_ACUTPANC	Acute pancreatitis	Acute pancreatitis || ||	TRUE	igd	0.0032665	2	1.23823e-11	344104	103155075	ukb-d-30730_irnt	Gamma glutamyltransferase || id:ukb-d-30730_irnt	TRUE	reported	igd	2	TRUE
210	rs77666400	C	T	C	T	0.028643	0.0037	0.26288	0.1636	FALSE	FALSE	FALSE	finn-b-K11_ACUTPANC	1	101659343	0.0362	NA	0.9183	Acute pancreatitis || id:finn-b-K11_ACUTPANC	Acute pancreatitis	Acute pancreatitis || ||	TRUE	igd	0.0025562	1	3.87882e-29	344104	101659343	ukb-d-30730_irnt	Gamma glutamyltransferase || id:ukb-d-30730_irnt	TRUE	reported	igd	2	TRUE
211	rs7780562	C	A	C	A	0.041209	0.0261	0.79326	0.8031	FALSE	FALSE	FALSE	finn-b-K11_ACUTPANC	7	26022414	0.0335	NA	0.435	Acute pancreatitis || id:finn-b-K11_ACUTPANC	Acute pancreatitis	Acute pancreatitis || ||	TRUE	igd	0.0028484	7	2.0054e-47	344104	26022414	ukb-d-30730_irnt	Gamma glutamyltransferase || id:ukb-d-30730_irnt	TRUE	reported	igd	2	TRUE
212	rs78576512	T	A	T	A	-0.056341	0.0809	0.021304	0.02892	FALSE	TRUE	FALSE	finn-b-K11_ACUTPANC	22	38192071	0.0787	NA	0.3041	Acute pancreatitis || id:finn-b-K11_ACUTPANC	Acute pancreatitis	Acute pancreatitis || ||	TRUE	igd	0.0077083	22	2.69526e-13	344104	38192071	ukb-d-30730_irnt	Gamma glutamyltransferase || id:ukb-d-30730_irnt	TRUE	reported	igd	2	TRUE
213	rs7868612	A	G	A	G	-0.012818	-0.0101	0.48498	0.5488	FALSE	FALSE	FALSE	finn-b-K11_ACUTPANC	9	20616618	0.0267	NA	0.7053	Acute pancreatitis || id:finn-b-K11_ACUTPANC	Acute pancreatitis	Acute pancreatitis || ||	TRUE	igd	0.0022179	9	7.49635e-09	344104	20616618	ukb-d-30730_irnt	Gamma glutamyltransferase || id:ukb-d-30730_irnt	TRUE	reported	igd	2	TRUE
214	rs7960376	A	G	A	G	0.026699	-0.0245	0.13898	0.1077	FALSE	FALSE	FALSE	finn-b-K11_ACUTPANC	12	106416386	0.0428	NA	0.5677	Acute pancreatitis || id:finn-b-K11_ACUTPANC	Acute pancreatitis	Acute pancreatitis || ||	TRUE	igd	0.0032165	12	1.03992e-16	344104	106416386	ukb-d-30730_irnt	Gamma glutamyltransferase || id:ukb-d-30730_irnt	TRUE	reported	igd	2	TRUE
215	rs7961224	C	T	C	T	-0.022803	0.0109	0.12263	0.09172	FALSE	FALSE	FALSE	finn-b-K11_ACUTPANC	12	15322668	0.0462	NA	0.8137	Acute pancreatitis || id:finn-b-K11_ACUTPANC	Acute pancreatitis	Acute pancreatitis || ||	TRUE	igd	0.0033894	12	1.72743e-11	344104	15322668	ukb-d-30730_irnt	Gamma glutamyltransferase || id:ukb-d-30730_irnt	TRUE	reported	igd	2	TRUE
216	rs7970999	C	T	C	T	-0.029249	0.0848	0.056422	0.06399	FALSE	FALSE	FALSE	finn-b-K11_ACUTPANC	12	100905556	0.0542	NA	0.1178	Acute pancreatitis || id:finn-b-K11_ACUTPANC	Acute pancreatitis	Acute pancreatitis || ||	TRUE	igd	0.0048216	12	1.31069e-09	344104	100905556	ukb-d-30730_irnt	Gamma glutamyltransferase || id:ukb-d-30730_irnt	TRUE	reported	igd	2	TRUE
217	rs8023580	C	T	C	T	0.020006	0.0079	0.27436	0.2933	FALSE	FALSE	FALSE	finn-b-K11_ACUTPANC	15	96708291	0.0291	NA	0.7861	Acute pancreatitis || id:finn-b-K11_ACUTPANC	Acute pancreatitis	Acute pancreatitis || ||	TRUE	igd	0.0024905	15	9.54333e-16	344104	96708291	ukb-d-30730_irnt	Gamma glutamyltransferase || id:ukb-d-30730_irnt	TRUE	reported	igd	2	TRUE
218	rs8041057	T	C	T	C	-0.016218	-0.0372	0.71382	0.6824	FALSE	FALSE	FALSE	finn-b-K11_ACUTPANC	15	40330629	0.0285	NA	0.1913	Acute pancreatitis || id:finn-b-K11_ACUTPANC	Acute pancreatitis	Acute pancreatitis || ||	TRUE	igd	0.0024551	15	3.9564e-11	344104	40330629	ukb-d-30730_irnt	Gamma glutamyltransferase || id:ukb-d-30730_irnt	TRUE	reported	igd	2	TRUE
219	rs8177971	A	C	A	C	0.043039	0.0105	0.021716	0.02456	FALSE	FALSE	FALSE	finn-b-K11_ACUTPANC	1	155265446	0.0863	NA	0.9033	Acute pancreatitis || id:finn-b-K11_ACUTPANC	Acute pancreatitis	Acute pancreatitis || ||	TRUE	igd	0.0076116	1	1.56542e-08	344104	155265446	ukb-d-30730_irnt	Gamma glutamyltransferase || id:ukb-d-30730_irnt	TRUE	reported	igd	2	TRUE
220	rs871841	C	T	C	T	0.013285	0.0068	0.49714	0.4906	FALSE	FALSE	FALSE	finn-b-K11_ACUTPANC	17	8216468	0.0266	NA	0.7971	Acute pancreatitis || id:finn-b-K11_ACUTPANC	Acute pancreatitis	Acute pancreatitis || ||	TRUE	igd	0.0022221	17	2.2559e-09	344104	8216468	ukb-d-30730_irnt	Gamma glutamyltransferase || id:ukb-d-30730_irnt	TRUE	reported	igd	2	TRUE
221	rs873353	G	A	G	A	0.034634	0.0861	0.053494	0.03699	FALSE	FALSE	FALSE	finn-b-K11_ACUTPANC	18	19607342	0.0702	NA	0.2204	Acute pancreatitis || id:finn-b-K11_ACUTPANC	Acute pancreatitis	Acute pancreatitis || ||	TRUE	igd	0.0049305	18	2.15278e-12	344104	19607342	ukb-d-30730_irnt	Gamma glutamyltransferase || id:ukb-d-30730_irnt	TRUE	reported	igd	2	TRUE
222	rs897300	T	C	T	C	-0.016529	-0.0332	0.69069	0.6202	FALSE	FALSE	FALSE	finn-b-K11_ACUTPANC	10	126320902	0.0274	NA	0.2248	Acute pancreatitis || id:finn-b-K11_ACUTPANC	Acute pancreatitis	Acute pancreatitis || ||	TRUE	igd	0.0024125	10	7.31981e-12	344104	126320902	ukb-d-30730_irnt	Gamma glutamyltransferase || id:ukb-d-30730_irnt	TRUE	reported	igd	2	TRUE
223	rs900776	C	A	C	A	0.044864	-0.0132	0.17545	0.2263	FALSE	FALSE	FALSE	finn-b-K11_ACUTPANC	8	21918089	0.0317	NA	0.6772	Acute pancreatitis || id:finn-b-K11_ACUTPANC	Acute pancreatitis	Acute pancreatitis || ||	TRUE	igd	0.0029267	8	5.07458e-53	344104	21918089	ukb-d-30730_irnt	Gamma glutamyltransferase || id:ukb-d-30730_irnt	TRUE	reported	igd	2	TRUE
224	rs901367	T	C	T	C	-0.019009	-0.0094	0.66827	0.6434	FALSE	FALSE	FALSE	finn-b-K11_ACUTPANC	6	159219604	0.0276	NA	0.7346	Acute pancreatitis || id:finn-b-K11_ACUTPANC	Acute pancreatitis	Acute pancreatitis || ||	TRUE	igd	0.002355	6	6.95985e-16	344104	159219604	ukb-d-30730_irnt	Gamma glutamyltransferase || id:ukb-d-30730_irnt	TRUE	reported	igd	2	TRUE
225	rs93075	G	T	G	T	0.02115	0.0405	0.69533	0.6397	FALSE	FALSE	FALSE	finn-b-K11_ACUTPANC	17	75370468	0.0276	NA	0.143	Acute pancreatitis || id:finn-b-K11_ACUTPANC	Acute pancreatitis	Acute pancreatitis || ||	TRUE	igd	0.0024228	17	2.56035e-18	344104	75370468	ukb-d-30730_irnt	Gamma glutamyltransferase || id:ukb-d-30730_irnt	TRUE	reported	igd	2	TRUE
226	rs9385532	C	T	C	T	0.019958	-0.0449	0.67327	0.6746	FALSE	FALSE	FALSE	finn-b-K11_ACUTPANC	6	130371227	0.0281	NA	0.1108	Acute pancreatitis || id:finn-b-K11_ACUTPANC	Acute pancreatitis	Acute pancreatitis || ||	TRUE	igd	0.0023627	6	2.99985e-17	344104	130371227	ukb-d-30730_irnt	Gamma glutamyltransferase || id:ukb-d-30730_irnt	TRUE	reported	igd	2	TRUE
227	rs939594	T	C	T	C	0.017346	-0.0265	0.63816	0.6218	FALSE	FALSE	FALSE	finn-b-K11_ACUTPANC	1	151783597	0.0273	NA	0.3316	Acute pancreatitis || id:finn-b-K11_ACUTPANC	Acute pancreatitis	Acute pancreatitis || ||	TRUE	igd	0.002317	1	7.08435e-14	344104	151783597	ukb-d-30730_irnt	Gamma glutamyltransferase || id:ukb-d-30730_irnt	TRUE	reported	igd	2	TRUE
228	rs9515270	T	C	T	C	-0.019521	0.023	0.17475	0.2576	FALSE	FALSE	FALSE	finn-b-K11_ACUTPANC	13	111352073	0.0303	NA	0.4474	Acute pancreatitis || id:finn-b-K11_ACUTPANC	Acute pancreatitis	Acute pancreatitis || ||	TRUE	igd	0.002938	13	3.05141e-11	344104	111352073	ukb-d-30730_irnt	Gamma glutamyltransferase || id:ukb-d-30730_irnt	TRUE	reported	igd	2	TRUE
229	rs9616847	T	A	T	A	-0.013399	-0.014	0.38973	0.416	FALSE	TRUE	FALSE	finn-b-K11_ACUTPANC	22	50868669	0.0269	NA	0.6033	Acute pancreatitis || id:finn-b-K11_ACUTPANC	Acute pancreatitis	Acute pancreatitis || ||	TRUE	igd	0.0022829	22	4.37895e-09	344104	50868669	ukb-d-30730_irnt	Gamma glutamyltransferase || id:ukb-d-30730_irnt	TRUE	reported	igd	2	TRUE
230	rs9697210	A	G	A	G	-0.044309	-0.0309	0.14578	0.1061	FALSE	FALSE	FALSE	finn-b-K11_ACUTPANC	9	131468740	0.0434	NA	0.4765	Acute pancreatitis || id:finn-b-K11_ACUTPANC	Acute pancreatitis	Acute pancreatitis || ||	TRUE	igd	0.0031495	9	6.07016e-45	344104	131468740	ukb-d-30730_irnt	Gamma glutamyltransferase || id:ukb-d-30730_irnt	TRUE	reported	igd	2	TRUE
231	rs9738226	G	A	G	A	0.11382	0.0265	0.62302	0.5821	FALSE	FALSE	FALSE	finn-b-K11_ACUTPANC	12	121423659	0.027	NA	0.3265	Acute pancreatitis || id:finn-b-K11_ACUTPANC	Acute pancreatitis	Acute pancreatitis || ||	TRUE	igd	0.0022851	12	1e-200	344104	121423659	ukb-d-30730_irnt	Gamma glutamyltransferase || id:ukb-d-30730_irnt	TRUE	reported	igd	2	TRUE
232	rs9830296	G	C	G	C	0.017418	2e-04	0.14504	0.1254	FALSE	TRUE	FALSE	finn-b-K11_ACUTPANC	3	29368375	0.0405	NA	0.9964	Acute pancreatitis || id:finn-b-K11_ACUTPANC	Acute pancreatitis	Acute pancreatitis || ||	TRUE	igd	0.0031582	3	3.48899e-08	344104	29368375	ukb-d-30730_irnt	Gamma glutamyltransferase || id:ukb-d-30730_irnt	TRUE	reported	igd	2	TRUE
233	rs9854318	T	C	T	C	-0.014104	0.0161	0.28042	0.3731	FALSE	FALSE	FALSE	finn-b-K11_ACUTPANC	3	191131408	0.0274	NA	0.557799	Acute pancreatitis || id:finn-b-K11_ACUTPANC	Acute pancreatitis	Acute pancreatitis || ||	TRUE	igd	0.0024877	3	1.43229e-08	344104	191131408	ukb-d-30730_irnt	Gamma glutamyltransferase || id:ukb-d-30730_irnt	TRUE	reported	igd	2	TRUE
234	rs9903470	T	C	T	C	-0.015474	-0.0261	0.44358	0.4632	FALSE	FALSE	FALSE	finn-b-K11_ACUTPANC	17	47045362	0.0266	NA	0.3265	Acute pancreatitis || id:finn-b-K11_ACUTPANC	Acute pancreatitis	Acute pancreatitis || ||	TRUE	igd	0.0022357	17	4.48745e-12	344104	47045362	ukb-d-30730_irnt	Gamma glutamyltransferase || id:ukb-d-30730_irnt	TRUE	reported	igd	2	TRUE
235	rs9913711	C	G	C	G	0.027402	0.0084	0.67263	0.7	FALSE	TRUE	FALSE	finn-b-K11_ACUTPANC	17	70098161	0.029	NA	0.7724	Acute pancreatitis || id:finn-b-K11_ACUTPANC	Acute pancreatitis	Acute pancreatitis || ||	TRUE	igd	0.0023642	17	4.66874e-31	344104	70098161	ukb-d-30730_irnt	Gamma glutamyltransferase || id:ukb-d-30730_irnt	TRUE	reported	igd	2	TRUE
236	rs9926693	G	A	G	A	-0.029274	-0.0182	0.25075	0.3156	FALSE	FALSE	FALSE	finn-b-K11_ACUTPANC	16	58097357	0.0285	NA	0.522701	Acute pancreatitis || id:finn-b-K11_ACUTPANC	Acute pancreatitis	Acute pancreatitis || ||	TRUE	igd	0.0025718	16	5.15347e-30	344104	58097357	ukb-d-30730_irnt	Gamma glutamyltransferase || id:ukb-d-30730_irnt	TRUE	reported	igd	2	TRUE
237	rs9967286	G	C	G	C	0.019714	-0.0027	0.12217	0.09484	FALSE	TRUE	FALSE	finn-b-K11_ACUTPANC	18	814730	0.0456	NA	0.9534	Acute pancreatitis || id:finn-b-K11_ACUTPANC	Acute pancreatitis	Acute pancreatitis || ||	TRUE	igd	0.0033961	18	6.45461e-09	344104	814730	ukb-d-30730_irnt	Gamma glutamyltransferase || id:ukb-d-30730_irnt	TRUE	reported	igd	2	TRUE
238	rs1002436	G	A	G	A	0.023844	-0.0095	0.56317	0.6707	FALSE	FALSE	FALSE	finn-b-K11_ACUTPANC	1	89146852	0.0282	NA	0.7359	Acute pancreatitis || id:finn-b-K11_ACUTPANC	Acute pancreatitis	Acute pancreatitis || ||	TRUE	igd	0.0023004	1	3.59998e-25	342990	89146852	ukb-d-30650_irnt	Aspartate aminotransferase || id:ukb-d-30650_irnt	TRUE	reported	igd	2	TRUE
239	rs1008897	A	G	A	G	-0.018479	0.0163	0.63184	0.6363	FALSE	FALSE	FALSE	finn-b-K11_ACUTPANC	7	7273440	0.0277	NA	0.5564	Acute pancreatitis || id:finn-b-K11_ACUTPANC	Acute pancreatitis	Acute pancreatitis || ||	TRUE	igd	0.0023915	7	1.10459e-14	342990	7273440	ukb-d-30650_irnt	Aspartate aminotransferase || id:ukb-d-30650_irnt	TRUE	reported	igd	2	TRUE
240	rs10173072	T	C	T	C	-0.017076	0.082	0.42732	0.4745	FALSE	FALSE	FALSE	finn-b-K11_ACUTPANC	2	71660804	0.0266	NA	0.00201999	Acute pancreatitis || id:finn-b-K11_ACUTPANC	Acute pancreatitis	Acute pancreatitis || ||	TRUE	igd	0.0023137	2	1.58234e-13	342990	71660804	ukb-d-30650_irnt	Aspartate aminotransferase || id:ukb-d-30650_irnt	TRUE	reported	igd	2	TRUE
241	rs10198333	G	A	G	A	-0.013258	0.0108	0.51063	0.5021	FALSE	FALSE	FALSE	finn-b-K11_ACUTPANC	2	60490773	0.0266	NA	0.6863	Acute pancreatitis || id:finn-b-K11_ACUTPANC	Acute pancreatitis	Acute pancreatitis || ||	TRUE	igd	0.0022886	2	6.9274e-09	342990	60490773	ukb-d-30650_irnt	Aspartate aminotransferase || id:ukb-d-30650_irnt	TRUE	reported	igd	2	TRUE
242	rs10733608	T	G	T	G	-0.028728	-0.0456	0.48556	0.4783	FALSE	FALSE	FALSE	finn-b-K11_ACUTPANC	9	117148430	0.0267	NA	0.0871706	Acute pancreatitis || id:finn-b-K11_ACUTPANC	Acute pancreatitis	Acute pancreatitis || ||	TRUE	igd	0.002306	9	1.2939e-35	342990	117148430	ukb-d-30650_irnt	Aspartate aminotransferase || id:ukb-d-30650_irnt	TRUE	reported	igd	2	TRUE
243	rs10790512	G	A	G	A	-0.01442	-0.0589	0.36442	0.3768	FALSE	FALSE	FALSE	finn-b-K11_ACUTPANC	11	122477729	0.0274	NA	0.0317702	Acute pancreatitis || id:finn-b-K11_ACUTPANC	Acute pancreatitis	Acute pancreatitis || ||	TRUE	igd	0.0023824	11	1.42781e-09	342990	122477729	ukb-d-30650_irnt	Aspartate aminotransferase || id:ukb-d-30650_irnt	TRUE	reported	igd	2	TRUE
244	rs10798922	G	T	G	T	-0.014143	0.0414	0.27014	0.3753	FALSE	FALSE	FALSE	finn-b-K11_ACUTPANC	1	33446878	0.0275	NA	0.1316	Acute pancreatitis || id:finn-b-K11_ACUTPANC	Acute pancreatitis	Acute pancreatitis || ||	TRUE	igd	0.0025819	1	4.30983e-08	342990	33446878	ukb-d-30650_irnt	Aspartate aminotransferase || id:ukb-d-30650_irnt	TRUE	reported	igd	2	TRUE
245	rs10833719	C	T	C	T	0.026828	0.0309	0.54834	0.5097	FALSE	FALSE	FALSE	finn-b-K11_ACUTPANC	11	22226884	0.0265	NA	0.244	Acute pancreatitis || id:finn-b-K11_ACUTPANC	Acute pancreatitis	Acute pancreatitis || ||	TRUE	igd	0.0023136	11	4.38329e-31	342990	22226884	ukb-d-30650_irnt	Aspartate aminotransferase || id:ukb-d-30650_irnt	TRUE	reported	igd	2	TRUE
246	rs10841520	T	C	T	C	-0.017388	0.0103	0.20356	0.2471	FALSE	FALSE	FALSE	finn-b-K11_ACUTPANC	12	20586395	0.0309	NA	0.7383	Acute pancreatitis || id:finn-b-K11_ACUTPANC	Acute pancreatitis	Acute pancreatitis || ||	TRUE	igd	0.0028782	12	1.53211e-09	342990	20586395	ukb-d-30650_irnt	Aspartate aminotransferase || id:ukb-d-30650_irnt	TRUE	reported	igd	2	TRUE
247	rs10863565	C	T	C	T	0.016525	-0.0117	0.7584	0.7958	FALSE	FALSE	FALSE	finn-b-K11_ACUTPANC	1	220974545	0.0329	NA	0.721601	Acute pancreatitis || id:finn-b-K11_ACUTPANC	Acute pancreatitis	Acute pancreatitis || ||	TRUE	igd	0.002701	1	9.46935e-10	342990	220974545	ukb-d-30650_irnt	Aspartate aminotransferase || id:ukb-d-30650_irnt	TRUE	reported	igd	2	TRUE
248	rs10883451	C	T	C	T	-0.046175	-0.0028	0.5008	0.39	FALSE	FALSE	FALSE	finn-b-K11_ACUTPANC	10	101924418	0.0272	NA	0.9185	Acute pancreatitis || id:finn-b-K11_ACUTPANC	Acute pancreatitis	Acute pancreatitis || ||	TRUE	igd	0.0022869	10	1.31009e-90	342990	101924418	ukb-d-30650_irnt	Aspartate aminotransferase || id:ukb-d-30650_irnt	TRUE	reported	igd	2	TRUE
249	rs10904910	A	C	A	C	-0.028077	-0.0201	0.31575	0.3407	FALSE	FALSE	FALSE	finn-b-K11_ACUTPANC	10	17266389	0.028	NA	0.4737	Acute pancreatitis || id:finn-b-K11_ACUTPANC	Acute pancreatitis	Acute pancreatitis || ||	TRUE	igd	0.0024642	10	4.5436e-30	342990	17266389	ukb-d-30650_irnt	Aspartate aminotransferase || id:ukb-d-30650_irnt	TRUE	reported	igd	2	TRUE
250	rs10925027	C	T	C	T	0.013992	0.0078	0.59285	0.6118	FALSE	FALSE	FALSE	finn-b-K11_ACUTPANC	1	247612562	0.0273	NA	0.7759	Acute pancreatitis || id:finn-b-K11_ACUTPANC	Acute pancreatitis	Acute pancreatitis || ||	TRUE	igd	0.002333	1	2.01011e-09	342990	247612562	ukb-d-30650_irnt	Aspartate aminotransferase || id:ukb-d-30650_irnt	TRUE	reported	igd	2	TRUE
251	rs10985915	G	A	G	A	0.019794	-0.0139	0.11177	0.08527	FALSE	FALSE	FALSE	finn-b-K11_ACUTPANC	9	126018715	0.0474	NA	0.7701	Acute pancreatitis || id:finn-b-K11_ACUTPANC	Acute pancreatitis	Acute pancreatitis || ||	TRUE	igd	0.0036277	9	4.86362e-08	342990	126018715	ukb-d-30650_irnt	Aspartate aminotransferase || id:ukb-d-30650_irnt	TRUE	reported	igd	2	TRUE
252	rs11070250	A	G	A	G	-0.023194	-0.0185	0.28712	0.2803	FALSE	FALSE	FALSE	finn-b-K11_ACUTPANC	15	40372057	0.0296	NA	0.5316	Acute pancreatitis || id:finn-b-K11_ACUTPANC	Acute pancreatitis	Acute pancreatitis || ||	TRUE	igd	0.0025296	15	4.80618e-20	342990	40372057	ukb-d-30650_irnt	Aspartate aminotransferase || id:ukb-d-30650_irnt	TRUE	reported	igd	2	TRUE
253	rs11070802	G	A	G	A	-0.016889	-0.0139	0.41713	0.4307	FALSE	FALSE	FALSE	finn-b-K11_ACUTPANC	15	50946815	0.0271	NA	0.6069	Acute pancreatitis || id:finn-b-K11_ACUTPANC	Acute pancreatitis	Acute pancreatitis || ||	TRUE	igd	0.0023555	15	7.50067e-13	342990	50946815	ukb-d-30650_irnt	Aspartate aminotransferase || id:ukb-d-30650_irnt	TRUE	reported	igd	2	TRUE
254	rs11076256	T	C	T	C	-0.065889	-0.0821	0.085214	0.05833	FALSE	FALSE	FALSE	finn-b-K11_ACUTPANC	16	58752466	0.0567	NA	0.1472	Acute pancreatitis || id:finn-b-K11_ACUTPANC	Acute pancreatitis	Acute pancreatitis || ||	TRUE	igd	0.0040891	16	2.15824e-58	342990	58752466	ukb-d-30650_irnt	Aspartate aminotransferase || id:ukb-d-30650_irnt	TRUE	reported	igd	2	TRUE
255	rs11102009	T	C	T	C	-0.017363	0.0543	0.53052	0.4214	FALSE	FALSE	FALSE	finn-b-K11_ACUTPANC	1	110362471	0.0269	NA	0.0430398	Acute pancreatitis || id:finn-b-K11_ACUTPANC	Acute pancreatitis	Acute pancreatitis || ||	TRUE	igd	0.0023052	1	5.00726e-14	342990	110362471	ukb-d-30650_irnt	Aspartate aminotransferase || id:ukb-d-30650_irnt	TRUE	reported	igd	2	TRUE
256	rs111285143	A	C	A	C	0.079094	0.008	0.0085411	0.003541	FALSE	FALSE	FALSE	finn-b-K11_ACUTPANC	4	8235220	0.2296	NA	0.9723	Acute pancreatitis || id:finn-b-K11_ACUTPANC	Acute pancreatitis	Acute pancreatitis || ||	TRUE	igd	0.012418	4	1.89942e-10	342990	8235220	ukb-d-30650_irnt	Aspartate aminotransferase || id:ukb-d-30650_irnt	TRUE	reported	igd	2	TRUE
257	rs1114051	A	T	A	T	-0.018719	-0.0016	0.57271	0.5197	FALSE	TRUE	TRUE	finn-b-K11_ACUTPANC	14	55261917	0.0265	NA	0.9527	Acute pancreatitis || id:finn-b-K11_ACUTPANC	Acute pancreatitis	Acute pancreatitis || ||	TRUE	igd	0.0023121	14	5.69246e-16	342990	55261917	ukb-d-30650_irnt	Aspartate aminotransferase || id:ukb-d-30650_irnt	TRUE	reported	igd	2	FALSE
258	rs11142398	A	C	A	C	0.013134	0.0741	0.42272	0.3239	FALSE	FALSE	FALSE	finn-b-K11_ACUTPANC	9	73014355	0.0285	NA	0.00923592	Acute pancreatitis || id:finn-b-K11_ACUTPANC	Acute pancreatitis	Acute pancreatitis || ||	TRUE	igd	0.0023256	9	1.6272e-08	342990	73014355	ukb-d-30650_irnt	Aspartate aminotransferase || id:ukb-d-30650_irnt	TRUE	reported	igd	2	TRUE
259	rs11190081	C	T	C	T	0.039675	-0.0081	0.60083	0.6308	FALSE	FALSE	FALSE	finn-b-K11_ACUTPANC	10	101155934	0.0275	NA	0.768199	Acute pancreatitis || id:finn-b-K11_ACUTPANC	Acute pancreatitis	Acute pancreatitis || ||	TRUE	igd	0.0023403	10	1.95119e-64	342990	101155934	ukb-d-30650_irnt	Aspartate aminotransferase || id:ukb-d-30650_irnt	TRUE	reported	igd	2	TRUE
260	rs11240351	G	A	G	A	0.021869	-0.0298	0.40532	0.4363	FALSE	FALSE	FALSE	finn-b-K11_ACUTPANC	1	205044339	0.0267	NA	0.2641	Acute pancreatitis || id:finn-b-K11_ACUTPANC	Acute pancreatitis	Acute pancreatitis || ||	TRUE	igd	0.0023302	1	6.3314e-21	342990	205044339	ukb-d-30650_irnt	Aspartate aminotransferase || id:ukb-d-30650_irnt	TRUE	reported	igd	2	TRUE
261	rs112694524	A	G	A	G	0.031324	0.0352	0.071947	0.03326	FALSE	FALSE	FALSE	finn-b-K11_ACUTPANC	2	43453721	0.0748	NA	0.637801	Acute pancreatitis || id:finn-b-K11_ACUTPANC	Acute pancreatitis	Acute pancreatitis || ||	TRUE	igd	0.0045104	2	3.79839e-12	342990	43453721	ukb-d-30650_irnt	Aspartate aminotransferase || id:ukb-d-30650_irnt	TRUE	reported	igd	2	TRUE
262	rs1127745	G	A	G	A	-0.032153	0.0033	0.086555	0.07381	FALSE	FALSE	FALSE	finn-b-K11_ACUTPANC	3	58512237	0.0507	NA	0.9479	Acute pancreatitis || id:finn-b-K11_ACUTPANC	Acute pancreatitis	Acute pancreatitis || ||	TRUE	igd	0.0040672	3	2.67424e-15	342990	58512237	ukb-d-30650_irnt	Aspartate aminotransferase || id:ukb-d-30650_irnt	TRUE	reported	igd	2	TRUE
263	rs1131114	C	T	C	T	-0.049321	0.0857	0.26493	0.1822	FALSE	FALSE	FALSE	finn-b-K11_ACUTPANC	6	31235869	0.0361	NA	0.0176299	Acute pancreatitis || id:finn-b-K11_ACUTPANC	Acute pancreatitis	Acute pancreatitis || ||	TRUE	igd	0.0025934	6	1.33721e-80	342990	31235869	ukb-d-30650_irnt	Aspartate aminotransferase || id:ukb-d-30650_irnt	TRUE	reported	igd	2	TRUE
264	rs1144700	T	C	T	C	-0.018082	-0.0536	0.1775	0.1413	FALSE	FALSE	FALSE	finn-b-K11_ACUTPANC	6	16744687	0.038	NA	0.1586	Acute pancreatitis || id:finn-b-K11_ACUTPANC	Acute pancreatitis	Acute pancreatitis || ||	TRUE	igd	0.003009	6	1.86629e-09	342990	16744687	ukb-d-30650_irnt	Aspartate aminotransferase || id:ukb-d-30650_irnt	TRUE	reported	igd	2	TRUE
265	rs1151989	G	A	G	A	0.014509	0.0209	0.30113	0.2746	FALSE	FALSE	FALSE	finn-b-K11_ACUTPANC	3	12513246	0.0297	NA	0.4822	Acute pancreatitis || id:finn-b-K11_ACUTPANC	Acute pancreatitis	Acute pancreatitis || ||	TRUE	igd	0.0025049	3	6.95569e-09	342990	12513246	ukb-d-30650_irnt	Aspartate aminotransferase || id:ukb-d-30650_irnt	TRUE	reported	igd	2	TRUE
266	rs115478735	T	A	T	A	-0.04864	0.0789	0.18375	0.1964	FALSE	TRUE	FALSE	finn-b-K11_ACUTPANC	9	136149711	0.0332	NA	0.0175598	Acute pancreatitis || id:finn-b-K11_ACUTPANC	Acute pancreatitis	Acute pancreatitis || ||	TRUE	igd	0.0029579	9	9.76562e-61	342990	136149711	ukb-d-30650_irnt	Aspartate aminotransferase || id:ukb-d-30650_irnt	TRUE	reported	igd	2	TRUE
267	rs115693911	G	A	G	A	0.030654	-0.057	0.0624	0.07257	FALSE	FALSE	FALSE	finn-b-K11_ACUTPANC	2	112839287	0.0513	NA	0.266	Acute pancreatitis || id:finn-b-K11_ACUTPANC	Acute pancreatitis	Acute pancreatitis || ||	TRUE	igd	0.004788	2	1.53271e-10	342990	112839287	ukb-d-30650_irnt	Aspartate aminotransferase || id:ukb-d-30650_irnt	TRUE	reported	igd	2	TRUE
268	rs11601507	A	C	A	C	0.039857	0.0158	0.068431	0.07931	FALSE	FALSE	FALSE	finn-b-K11_ACUTPANC	11	5701074	0.0494	NA	0.7492	Acute pancreatitis || id:finn-b-K11_ACUTPANC	Acute pancreatitis	Acute pancreatitis || ||	TRUE	igd	0.004468	11	4.65801e-19	342990	5701074	ukb-d-30650_irnt	Aspartate aminotransferase || id:ukb-d-30650_irnt	TRUE	reported	igd	2	TRUE
269	rs11607757	G	T	G	T	-0.048996	0.0308	0.11669	0.1344	FALSE	FALSE	FALSE	finn-b-K11_ACUTPANC	11	93866147	0.0388	NA	0.4279	Acute pancreatitis || id:finn-b-K11_ACUTPANC	Acute pancreatitis	Acute pancreatitis || ||	TRUE	igd	0.0035613	11	4.70111e-43	342990	93866147	ukb-d-30650_irnt	Aspartate aminotransferase || id:ukb-d-30650_irnt	TRUE	reported	igd	2	TRUE
270	rs11611029	T	C	T	C	0.016357	0.034	0.43844	0.4316	FALSE	FALSE	FALSE	finn-b-K11_ACUTPANC	12	56385579	0.0269	NA	0.2063	Acute pancreatitis || id:finn-b-K11_ACUTPANC	Acute pancreatitis	Acute pancreatitis || ||	TRUE	igd	0.0023158	12	1.6263e-12	342990	56385579	ukb-d-30650_irnt	Aspartate aminotransferase || id:ukb-d-30650_irnt	TRUE	reported	igd	2	TRUE
271	rs11670056	T	C	T	C	-0.025118	-0.0326	0.074632	0.03332	FALSE	FALSE	FALSE	finn-b-K11_ACUTPANC	19	18589943	0.0748	NA	0.662799	Acute pancreatitis || id:finn-b-K11_ACUTPANC	Acute pancreatitis	Acute pancreatitis || ||	TRUE	igd	0.0043492	19	7.68387e-09	342990	18589943	ukb-d-30650_irnt	Aspartate aminotransferase || id:ukb-d-30650_irnt	TRUE	reported	igd	2	TRUE
272	rs11698868	T	C	T	C	0.02262	0.0294	0.18511	0.2101	FALSE	FALSE	FALSE	finn-b-K11_ACUTPANC	20	33549946	0.0325	NA	0.367	Acute pancreatitis || id:finn-b-K11_ACUTPANC	Acute pancreatitis	Acute pancreatitis || ||	TRUE	igd	0.0029444	20	1.56783e-14	342990	33549946	ukb-d-30650_irnt	Aspartate aminotransferase || id:ukb-d-30650_irnt	TRUE	reported	igd	2	TRUE
273	rs11714389	T	C	T	C	0.049821	-0.0377	0.37176	0.247	FALSE	FALSE	FALSE	finn-b-K11_ACUTPANC	3	58447299	0.0308	NA	0.2203	Acute pancreatitis || id:finn-b-K11_ACUTPANC	Acute pancreatitis	Acute pancreatitis || ||	TRUE	igd	0.0023634	3	1.40864e-98	342990	58447299	ukb-d-30650_irnt	Aspartate aminotransferase || id:ukb-d-30650_irnt	TRUE	reported	igd	2	TRUE
274	rs117174308	C	T	C	T	-0.054009	-0.0054	0.02663	0.0304	FALSE	FALSE	FALSE	finn-b-K11_ACUTPANC	17	30068390	0.0763	NA	0.9435	Acute pancreatitis || id:finn-b-K11_ACUTPANC	Acute pancreatitis	Acute pancreatitis || ||	TRUE	igd	0.0071975	17	6.21727e-14	342990	30068390	ukb-d-30650_irnt	Aspartate aminotransferase || id:ukb-d-30650_irnt	TRUE	reported	igd	2	TRUE
275	rs117643180	A	C	A	C	0.060278	0.1158	0.026114	0.02331	FALSE	FALSE	FALSE	finn-b-K11_ACUTPANC	17	7185779	0.089	NA	0.193	Acute pancreatitis || id:finn-b-K11_ACUTPANC	Acute pancreatitis	Acute pancreatitis || ||	TRUE	igd	0.0072011	17	5.75307e-17	342990	7185779	ukb-d-30650_irnt	Aspartate aminotransferase || id:ukb-d-30650_irnt	TRUE	reported	igd	2	TRUE
276	rs11764937	T	C	T	C	0.01897	0.0099	0.15614	0.13	FALSE	FALSE	FALSE	finn-b-K11_ACUTPANC	7	1092074	0.0395	NA	0.8017	Acute pancreatitis || id:finn-b-K11_ACUTPANC	Acute pancreatitis	Acute pancreatitis || ||	TRUE	igd	0.0031768	7	2.35369e-09	342990	1092074	ukb-d-30650_irnt	Aspartate aminotransferase || id:ukb-d-30650_irnt	TRUE	reported	igd	2	TRUE
277	rs118093992	T	G	T	G	0.039013	-0.0076	0.066745	0.06957	FALSE	FALSE	FALSE	finn-b-K11_ACUTPANC	11	125385680	0.0519	NA	0.8839	Acute pancreatitis || id:finn-b-K11_ACUTPANC	Acute pancreatitis	Acute pancreatitis || ||	TRUE	igd	0.0045836	11	1.72425e-17	342990	125385680	ukb-d-30650_irnt	Aspartate aminotransferase || id:ukb-d-30650_irnt	TRUE	reported	igd	2	TRUE
278	rs11857877	C	G	C	G	-0.015335	-0.0044	0.45999	0.3271	FALSE	TRUE	TRUE	finn-b-K11_ACUTPANC	15	79140838	0.0282	NA	0.8747	Acute pancreatitis || id:finn-b-K11_ACUTPANC	Acute pancreatitis	Acute pancreatitis || ||	TRUE	igd	0.0022981	15	2.51189e-11	342990	79140838	ukb-d-30650_irnt	Aspartate aminotransferase || id:ukb-d-30650_irnt	TRUE	reported	igd	2	FALSE
279	rs11915472	G	A	G	A	-0.032795	0.0553	0.090181	0.08726	FALSE	FALSE	FALSE	finn-b-K11_ACUTPANC	3	132250941	0.047	NA	0.2399	Acute pancreatitis || id:finn-b-K11_ACUTPANC	Acute pancreatitis	Acute pancreatitis || ||	TRUE	igd	0.003995	3	2.23769e-16	342990	132250941	ukb-d-30650_irnt	Aspartate aminotransferase || id:ukb-d-30650_irnt	TRUE	reported	igd	2	TRUE
280	rs1200485	G	A	G	A	0.03421	0.007	0.53331	0.5691	FALSE	FALSE	FALSE	finn-b-K11_ACUTPANC	5	72385058	0.0267	NA	0.793699	Acute pancreatitis || id:finn-b-K11_ACUTPANC	Acute pancreatitis	Acute pancreatitis || ||	TRUE	igd	0.0022946	5	2.98401e-50	342990	72385058	ukb-d-30650_irnt	Aspartate aminotransferase || id:ukb-d-30650_irnt	TRUE	reported	igd	2	TRUE
281	rs12129745	C	G	C	G	-0.019747	0.0382	0.32303	0.2984	FALSE	TRUE	FALSE	finn-b-K11_ACUTPANC	1	28572317	0.029	NA	0.1874	Acute pancreatitis || id:finn-b-K11_ACUTPANC	Acute pancreatitis	Acute pancreatitis || ||	TRUE	igd	0.0024435	1	6.4328e-16	342990	28572317	ukb-d-30650_irnt	Aspartate aminotransferase || id:ukb-d-30650_irnt	TRUE	reported	igd	2	TRUE
282	rs12154498	C	A	C	A	0.019871	-0.0061	0.85443	0.8136	FALSE	FALSE	FALSE	finn-b-K11_ACUTPANC	7	92223518	0.034	NA	0.8577	Acute pancreatitis || id:finn-b-K11_ACUTPANC	Acute pancreatitis	Acute pancreatitis || ||	TRUE	igd	0.0032514	7	9.87188e-10	342990	92223518	ukb-d-30650_irnt	Aspartate aminotransferase || id:ukb-d-30650_irnt	TRUE	reported	igd	2	TRUE
283	rs12304170	G	C	G	C	0.020768	0.0036	0.31239	0.3156	FALSE	TRUE	FALSE	finn-b-K11_ACUTPANC	12	10575344	0.0287	NA	0.8987	Acute pancreatitis || id:finn-b-K11_ACUTPANC	Acute pancreatitis	Acute pancreatitis || ||	TRUE	igd	0.002467	12	3.83266e-17	342990	10575344	ukb-d-30650_irnt	Aspartate aminotransferase || id:ukb-d-30650_irnt	TRUE	reported	igd	2	TRUE
284	rs12359178	A	G	A	G	0.15661	0.0456	0.14524	0.08842	FALSE	FALSE	FALSE	finn-b-K11_ACUTPANC	10	18136543	0.0468	NA	0.3296	Acute pancreatitis || id:finn-b-K11_ACUTPANC	Acute pancreatitis	Acute pancreatitis || ||	TRUE	igd	0.0032332	10	1e-200	342990	18136543	ukb-d-30650_irnt	Aspartate aminotransferase || id:ukb-d-30650_irnt	TRUE	reported	igd	2	TRUE
285	rs12463674	G	A	G	A	0.022964	-0.0014	0.31525	0.3733	FALSE	FALSE	FALSE	finn-b-K11_ACUTPANC	2	179432185	0.0275	NA	0.9597	Acute pancreatitis || id:finn-b-K11_ACUTPANC	Acute pancreatitis	Acute pancreatitis || ||	TRUE	igd	0.0024639	2	1.1695e-20	342990	179432185	ukb-d-30650_irnt	Aspartate aminotransferase || id:ukb-d-30650_irnt	TRUE	reported	igd	2	TRUE
286	rs12479750	C	T	C	T	-0.018605	-0.0473	0.15624	0.1366	FALSE	FALSE	FALSE	finn-b-K11_ACUTPANC	20	17599651	0.0386	NA	0.2202	Acute pancreatitis || id:finn-b-K11_ACUTPANC	Acute pancreatitis	Acute pancreatitis || ||	TRUE	igd	0.0031468	20	3.37863e-09	342990	17599651	ukb-d-30650_irnt	Aspartate aminotransferase || id:ukb-d-30650_irnt	TRUE	reported	igd	2	TRUE
287	rs12500824	G	A	G	A	-0.015165	0.0218	0.64673	0.6525	FALSE	FALSE	FALSE	finn-b-K11_ACUTPANC	4	77416627	0.0278	NA	0.4328	Acute pancreatitis || id:finn-b-K11_ACUTPANC	Acute pancreatitis	Acute pancreatitis || ||	TRUE	igd	0.0023928	4	2.33131e-10	342990	77416627	ukb-d-30650_irnt	Aspartate aminotransferase || id:ukb-d-30650_irnt	TRUE	reported	igd	2	TRUE
288	rs12536253	C	G	C	G	-0.018768	0.0045	0.24919	0.1755	FALSE	TRUE	FALSE	finn-b-K11_ACUTPANC	7	127595077	0.0348	NA	0.8972	Acute pancreatitis || id:finn-b-K11_ACUTPANC	Acute pancreatitis	Acute pancreatitis || ||	TRUE	igd	0.0026506	7	1.43648e-12	342990	127595077	ukb-d-30650_irnt	Aspartate aminotransferase || id:ukb-d-30650_irnt	TRUE	reported	igd	2	TRUE
289	rs12544992	G	C	G	C	0.02498	-0.0741	0.46432	0.4867	FALSE	TRUE	TRUE	finn-b-K11_ACUTPANC	8	8661681	0.0494	NA	0.1333	Acute pancreatitis || id:finn-b-K11_ACUTPANC	Acute pancreatitis	Acute pancreatitis || ||	TRUE	igd	0.0022927	8	1.22942e-27	342990	8661681	ukb-d-30650_irnt	Aspartate aminotransferase || id:ukb-d-30650_irnt	TRUE	reported	igd	2	FALSE
290	rs12890621	A	T	A	T	0.01686	-0.0212	0.64849	0.6107	FALSE	TRUE	FALSE	finn-b-K11_ACUTPANC	14	106236128	0.0281	NA	0.4504	Acute pancreatitis || id:finn-b-K11_ACUTPANC	Acute pancreatitis	Acute pancreatitis || ||	TRUE	igd	0.002588	14	7.28954e-11	342990	106236128	ukb-d-30650_irnt	Aspartate aminotransferase || id:ukb-d-30650_irnt	TRUE	reported	igd	2	TRUE
291	rs1291212	G	C	G	C	0.027688	0.0244	0.918706	0.938	FALSE	TRUE	FALSE	finn-b-K11_ACUTPANC	20	62340115	0.0549	NA	0.656401	Acute pancreatitis || id:finn-b-K11_ACUTPANC	Acute pancreatitis	Acute pancreatitis || ||	TRUE	igd	0.0041828	20	3.60828e-11	342990	62340115	ukb-d-30650_irnt	Aspartate aminotransferase || id:ukb-d-30650_irnt	TRUE	reported	igd	2	TRUE
292	rs12975366	C	T	C	T	-0.028162	0.007	0.39646	0.3719	FALSE	FALSE	FALSE	finn-b-K11_ACUTPANC	19	54759361	0.0275	NA	0.7984	Acute pancreatitis || id:finn-b-K11_ACUTPANC	Acute pancreatitis	Acute pancreatitis || ||	TRUE	igd	0.0023338	19	1.60361e-33	342990	54759361	ukb-d-30650_irnt	Aspartate aminotransferase || id:ukb-d-30650_irnt	TRUE	reported	igd	2	TRUE
293	rs13048365	C	T	C	T	-0.014287	0	0.5186	0.5626	FALSE	FALSE	FALSE	finn-b-K11_ACUTPANC	21	30740394	0.0267	NA	0.9999	Acute pancreatitis || id:finn-b-K11_ACUTPANC	Acute pancreatitis	Acute pancreatitis || ||	TRUE	igd	0.0022915	21	4.52647e-10	342990	30740394	ukb-d-30650_irnt	Aspartate aminotransferase || id:ukb-d-30650_irnt	TRUE	reported	igd	2	TRUE
294	rs13072540	C	A	C	A	-0.014762	-0.0045	0.4518	0.351	FALSE	FALSE	FALSE	finn-b-K11_ACUTPANC	3	151994174	0.0278	NA	0.8725	Acute pancreatitis || id:finn-b-K11_ACUTPANC	Acute pancreatitis	Acute pancreatitis || ||	TRUE	igd	0.0023062	3	1.5485e-10	342990	151994174	ukb-d-30650_irnt	Aspartate aminotransferase || id:ukb-d-30650_irnt	TRUE	reported	igd	2	TRUE
295	rs13076750	G	A	G	A	0.015572	-0.0021	0.25851	0.3387	FALSE	FALSE	FALSE	finn-b-K11_ACUTPANC	3	188059443	0.0279	NA	0.9412	Acute pancreatitis || id:finn-b-K11_ACUTPANC	Acute pancreatitis	Acute pancreatitis || ||	TRUE	igd	0.0026264	3	3.05098e-09	342990	188059443	ukb-d-30650_irnt	Aspartate aminotransferase || id:ukb-d-30650_irnt	TRUE	reported	igd	2	TRUE
296	rs13145218	A	G	A	G	0.015769	-0.0573	0.21126	0.2001	FALSE	FALSE	FALSE	finn-b-K11_ACUTPANC	4	48043945	0.0333	NA	0.0851001	Acute pancreatitis || id:finn-b-K11_ACUTPANC	Acute pancreatitis	Acute pancreatitis || ||	TRUE	igd	0.0028024	4	1.83341e-08	342990	48043945	ukb-d-30650_irnt	Aspartate aminotransferase || id:ukb-d-30650_irnt	TRUE	reported	igd	2	TRUE
297	rs1317493	G	C	G	C	-0.013636	0.0072	0.40204	0.3697	FALSE	TRUE	FALSE	finn-b-K11_ACUTPANC	2	203059454	0.0275	NA	0.7927	Acute pancreatitis || id:finn-b-K11_ACUTPANC	Acute pancreatitis	Acute pancreatitis || ||	TRUE	igd	0.0023362	2	5.33077e-09	342990	203059454	ukb-d-30650_irnt	Aspartate aminotransferase || id:ukb-d-30650_irnt	TRUE	reported	igd	2	TRUE
298	rs132641	G	A	G	A	0.026948	0.0023	0.82768	0.8751	FALSE	FALSE	FALSE	finn-b-K11_ACUTPANC	22	36544729	0.04	NA	0.9533	Acute pancreatitis || id:finn-b-K11_ACUTPANC	Acute pancreatitis	Acute pancreatitis || ||	TRUE	igd	0.0030304	22	6.00206e-19	342990	36544729	ukb-d-30650_irnt	Aspartate aminotransferase || id:ukb-d-30650_irnt	TRUE	reported	igd	2	TRUE
299	rs13290451	T	A	T	A	0.012915	0.0235	0.47631	0.4788	FALSE	TRUE	TRUE	finn-b-K11_ACUTPANC	9	34581819	0.0265	NA	0.3763	Acute pancreatitis || id:finn-b-K11_ACUTPANC	Acute pancreatitis	Acute pancreatitis || ||	TRUE	igd	0.0022949	9	1.82802e-08	342990	34581819	ukb-d-30650_irnt	Aspartate aminotransferase || id:ukb-d-30650_irnt	TRUE	reported	igd	2	FALSE
300	rs13378477	C	T	C	T	-0.035031	0.0584	0.050936	0.05123	FALSE	FALSE	FALSE	finn-b-K11_ACUTPANC	13	111302408	0.0604	NA	0.3333	Acute pancreatitis || id:finn-b-K11_ACUTPANC	Acute pancreatitis	Acute pancreatitis || ||	TRUE	igd	0.0052053	13	1.69981e-11	342990	111302408	ukb-d-30650_irnt	Aspartate aminotransferase || id:ukb-d-30650_irnt	TRUE	reported	igd	2	TRUE
301	rs13395911	T	A	T	A	0.020488	-0.0112	0.60018	0.5073	FALSE	TRUE	TRUE	finn-b-K11_ACUTPANC	2	233520254	0.0266	NA	0.674099	Acute pancreatitis || id:finn-b-K11_ACUTPANC	Acute pancreatitis	Acute pancreatitis || ||	TRUE	igd	0.0023541	2	3.24041e-18	342990	233520254	ukb-d-30650_irnt	Aspartate aminotransferase || id:ukb-d-30650_irnt	TRUE	reported	igd	2	FALSE
302	rs138420351	T	C	T	C	-0.074199	0.0231	0.011672	0.03919	FALSE	FALSE	FALSE	finn-b-K11_ACUTPANC	17	7700063	0.0694	NA	0.739399	Acute pancreatitis || id:finn-b-K11_ACUTPANC	Acute pancreatitis	Acute pancreatitis || ||	TRUE	igd	0.011749	17	2.69998e-10	342990	7700063	ukb-d-30650_irnt	Aspartate aminotransferase || id:ukb-d-30650_irnt	TRUE	reported	igd	2	TRUE
303	rs1416706	A	G	A	G	0.015556	0.0141	0.66707	0.6362	FALSE	FALSE	FALSE	finn-b-K11_ACUTPANC	1	46602844	0.0276	NA	0.6097	Acute pancreatitis || id:finn-b-K11_ACUTPANC	Acute pancreatitis	Acute pancreatitis || ||	TRUE	igd	0.0024295	1	1.52771e-10	342990	46602844	ukb-d-30650_irnt	Aspartate aminotransferase || id:ukb-d-30650_irnt	TRUE	reported	igd	2	TRUE
304	rs141698601	A	G	A	G	-0.12758	0.1368	0.0065841	0.005394	FALSE	FALSE	FALSE	finn-b-K11_ACUTPANC	10	100805086	0.1884	NA	0.467599	Acute pancreatitis || id:finn-b-K11_ACUTPANC	Acute pancreatitis	Acute pancreatitis || ||	TRUE	igd	0.014597	10	2.33668e-18	342990	100805086	ukb-d-30650_irnt	Aspartate aminotransferase || id:ukb-d-30650_irnt	TRUE	reported	igd	2	TRUE
305	rs143105156	A	T	A	T	0.067762	-0.0516	0.013461	0.04423	FALSE	TRUE	FALSE	finn-b-K11_ACUTPANC	1	92627191	0.0648	NA	0.4262	Acute pancreatitis || id:finn-b-K11_ACUTPANC	Acute pancreatitis	Acute pancreatitis || ||	TRUE	igd	0.010235	1	3.57767e-11	342990	92627191	ukb-d-30650_irnt	Aspartate aminotransferase || id:ukb-d-30650_irnt	TRUE	reported	igd	2	TRUE
306	rs152048	T	C	T	C	0.026242	-0.0775	0.088383	0.1036	FALSE	FALSE	FALSE	finn-b-K11_ACUTPANC	5	131533444	0.0436	NA	0.0753408	Acute pancreatitis || id:finn-b-K11_ACUTPANC	Acute pancreatitis	Acute pancreatitis || ||	TRUE	igd	0.0040268	5	7.18456e-11	342990	131533444	ukb-d-30650_irnt	Aspartate aminotransferase || id:ukb-d-30650_irnt	TRUE	reported	igd	2	TRUE
307	rs157595	G	A	G	A	0.018504	-0.0442	0.61709	0.6909	FALSE	FALSE	FALSE	finn-b-K11_ACUTPANC	19	45425460	0.029	NA	0.1282	Acute pancreatitis || id:finn-b-K11_ACUTPANC	Acute pancreatitis	Acute pancreatitis || ||	TRUE	igd	0.0024104	19	1.63832e-14	342990	45425460	ukb-d-30650_irnt	Aspartate aminotransferase || id:ukb-d-30650_irnt	TRUE	reported	igd	2	TRUE
308	rs1611236	A	G	A	G	-0.026928	0.0089	0.32242	0.223	FALSE	FALSE	FALSE	finn-b-K11_ACUTPANC	6	29748690	0.033	NA	0.786799	Acute pancreatitis || id:finn-b-K11_ACUTPANC	Acute pancreatitis	Acute pancreatitis || ||	TRUE	igd	0.0024494	6	4.13809e-28	342990	29748690	ukb-d-30650_irnt	Aspartate aminotransferase || id:ukb-d-30650_irnt	TRUE	reported	igd	2	TRUE
309	rs16960487	A	G	A	G	0.020756	-0.012	0.13375	0.2117	FALSE	FALSE	FALSE	finn-b-K11_ACUTPANC	17	65041073	0.0324	NA	0.7117	Acute pancreatitis || id:finn-b-K11_ACUTPANC	Acute pancreatitis	Acute pancreatitis || ||	TRUE	igd	0.0033756	17	7.8206e-10	342990	65041073	ukb-d-30650_irnt	Aspartate aminotransferase || id:ukb-d-30650_irnt	TRUE	reported	igd	2	TRUE
310	rs17257349	A	G	A	G	0.022391	0.0548	0.33836	0.2957	FALSE	FALSE	FALSE	finn-b-K11_ACUTPANC	16	54421825	0.0291	NA	0.0595498	Acute pancreatitis || id:finn-b-K11_ACUTPANC	Acute pancreatitis	Acute pancreatitis || ||	TRUE	igd	0.002419	16	2.12618e-20	342990	54421825	ukb-d-30650_irnt	Aspartate aminotransferase || id:ukb-d-30650_irnt	TRUE	reported	igd	2	TRUE
311	rs1750477	G	A	G	A	0.019936	-0.0381	0.79231	0.6406	FALSE	FALSE	FALSE	finn-b-K11_ACUTPANC	10	18600905	0.0279	NA	0.1717	Acute pancreatitis || id:finn-b-K11_ACUTPANC	Acute pancreatitis	Acute pancreatitis || ||	TRUE	igd	0.0028409	10	2.2636e-12	342990	18600905	ukb-d-30650_irnt	Aspartate aminotransferase || id:ukb-d-30650_irnt	TRUE	reported	igd	2	TRUE
312	rs17575870	T	C	T	C	-0.021298	-0.0136	0.24158	0.1935	FALSE	FALSE	FALSE	finn-b-K11_ACUTPANC	15	86257157	0.0335	NA	0.6844	Acute pancreatitis || id:finn-b-K11_ACUTPANC	Acute pancreatitis	Acute pancreatitis || ||	TRUE	igd	0.002699	15	3.00746e-15	342990	86257157	ukb-d-30650_irnt	Aspartate aminotransferase || id:ukb-d-30650_irnt	TRUE	reported	igd	2	TRUE
313	rs17576323	C	T	C	T	-0.017301	1e-04	0.19924	0.2278	FALSE	FALSE	FALSE	finn-b-K11_ACUTPANC	2	188003118	0.0317	NA	0.9973	Acute pancreatitis || id:finn-b-K11_ACUTPANC	Acute pancreatitis	Acute pancreatitis || ||	TRUE	igd	0.002872	2	1.70122e-09	342990	188003118	ukb-d-30650_irnt	Aspartate aminotransferase || id:ukb-d-30650_irnt	TRUE	reported	igd	2	TRUE
314	rs1760940	C	A	C	A	0.020428	-0.0704	0.24812	0.2166	FALSE	FALSE	FALSE	finn-b-K11_ACUTPANC	14	20938251	0.0324	NA	0.0295801	Acute pancreatitis || id:finn-b-K11_ACUTPANC	Acute pancreatitis	Acute pancreatitis || ||	TRUE	igd	0.0026464	14	1.17382e-14	342990	20938251	ukb-d-30650_irnt	Aspartate aminotransferase || id:ukb-d-30650_irnt	TRUE	reported	igd	2	TRUE
315	rs17674290	G	T	G	T	0.021683	0.0322	0.14677	0.1083	FALSE	FALSE	FALSE	finn-b-K11_ACUTPANC	12	20998109	0.0427	NA	0.4501	Acute pancreatitis || id:finn-b-K11_ACUTPANC	Acute pancreatitis	Acute pancreatitis || ||	TRUE	igd	0.0032348	12	2.04409e-11	342990	20998109	ukb-d-30650_irnt	Aspartate aminotransferase || id:ukb-d-30650_irnt	TRUE	reported	igd	2	TRUE
316	rs1778792	A	G	A	G	-0.01432	-0.0163	0.56449	0.5276	FALSE	FALSE	FALSE	finn-b-K11_ACUTPANC	13	28443643	0.0266	NA	0.5405	Acute pancreatitis || id:finn-b-K11_ACUTPANC	Acute pancreatitis	Acute pancreatitis || ||	TRUE	igd	0.0023172	13	6.41475e-10	342990	28443643	ukb-d-30650_irnt	Aspartate aminotransferase || id:ukb-d-30650_irnt	TRUE	reported	igd	2	TRUE
317	rs17855739	T	C	T	C	-0.054731	0.0273	0.041641	0.0298	FALSE	FALSE	FALSE	finn-b-K11_ACUTPANC	19	5831840	0.0792	NA	0.7304	Acute pancreatitis || id:finn-b-K11_ACUTPANC	Acute pancreatitis	Acute pancreatitis || ||	TRUE	igd	0.0057392	19	1.48833e-21	342990	5831840	ukb-d-30650_irnt	Aspartate aminotransferase || id:ukb-d-30650_irnt	TRUE	reported	igd	2	TRUE
318	rs1801689	C	A	C	A	0.062993	0.0975	0.029906	0.009564	FALSE	FALSE	FALSE	finn-b-K11_ACUTPANC	17	64210580	0.1395	NA	0.4844	Acute pancreatitis || id:finn-b-K11_ACUTPANC	Acute pancreatitis	Acute pancreatitis || ||	TRUE	igd	0.0067125	17	6.36649e-21	342990	64210580	ukb-d-30650_irnt	Aspartate aminotransferase || id:ukb-d-30650_irnt	TRUE	reported	igd	2	TRUE
319	rs188247550	T	C	T	C	0.084482	0.0439	0.013294	0.05105	FALSE	FALSE	FALSE	finn-b-K11_ACUTPANC	19	19396616	0.061	NA	0.4713	Acute pancreatitis || id:finn-b-K11_ACUTPANC	Acute pancreatitis	Acute pancreatitis || ||	TRUE	igd	0.010434	19	5.665e-16	342990	19396616	ukb-d-30650_irnt	Aspartate aminotransferase || id:ukb-d-30650_irnt	TRUE	reported	igd	2	TRUE
320	rs191667672	C	A	C	A	0.018627	0.0306	0.13319	0.153	FALSE	FALSE	FALSE	finn-b-K11_ACUTPANC	10	29726045	0.0368	NA	0.4049	Acute pancreatitis || id:finn-b-K11_ACUTPANC	Acute pancreatitis	Acute pancreatitis || ||	TRUE	igd	0.0033797	10	3.56402e-08	342990	29726045	ukb-d-30650_irnt	Aspartate aminotransferase || id:ukb-d-30650_irnt	TRUE	reported	igd	2	TRUE
321	rs1917368	T	G	T	G	-0.02209	-0.0598	0.39502	0.2984	FALSE	FALSE	FALSE	finn-b-K11_ACUTPANC	7	17911752	0.0289	NA	0.0388204	Acute pancreatitis || id:finn-b-K11_ACUTPANC	Acute pancreatitis	Acute pancreatitis || ||	TRUE	igd	0.0023405	7	3.81329e-21	342990	17911752	ukb-d-30650_irnt	Aspartate aminotransferase || id:ukb-d-30650_irnt	TRUE	reported	igd	2	TRUE
322	rs2094197	A	G	A	G	0.013077	0.0047	0.44635	0.3996	FALSE	FALSE	FALSE	finn-b-K11_ACUTPANC	6	43805296	0.0275	NA	0.8629	Acute pancreatitis || id:finn-b-K11_ACUTPANC	Acute pancreatitis	Acute pancreatitis || ||	TRUE	igd	0.002317	6	1.66169e-08	342990	43805296	ukb-d-30650_irnt	Aspartate aminotransferase || id:ukb-d-30650_irnt	TRUE	reported	igd	2	TRUE
323	rs2137537	C	T	C	T	-0.024809	-0.0215	0.54611	0.64	FALSE	FALSE	FALSE	finn-b-K11_ACUTPANC	12	71113087	0.0277	NA	0.4383	Acute pancreatitis || id:finn-b-K11_ACUTPANC	Acute pancreatitis	Acute pancreatitis || ||	TRUE	igd	0.0023042	12	4.98425e-27	342990	71113087	ukb-d-30650_irnt	Aspartate aminotransferase || id:ukb-d-30650_irnt	TRUE	reported	igd	2	TRUE
324	rs2138157	C	A	C	A	0.018765	-0.0057	0.6477	0.6383	FALSE	FALSE	FALSE	finn-b-K11_ACUTPANC	2	227103717	0.0275	NA	0.8368	Acute pancreatitis || id:finn-b-K11_ACUTPANC	Acute pancreatitis	Acute pancreatitis || ||	TRUE	igd	0.0023935	2	4.51752e-15	342990	227103717	ukb-d-30650_irnt	Aspartate aminotransferase || id:ukb-d-30650_irnt	TRUE	reported	igd	2	TRUE
325	rs2168028	T	C	T	C	-0.012587	-0.0319	0.45648	0.3902	FALSE	FALSE	FALSE	finn-b-K11_ACUTPANC	12	69715913	0.0271	NA	0.2393	Acute pancreatitis || id:finn-b-K11_ACUTPANC	Acute pancreatitis	Acute pancreatitis || ||	TRUE	igd	0.0022986	12	4.35432e-08	342990	69715913	ukb-d-30650_irnt	Aspartate aminotransferase || id:ukb-d-30650_irnt	TRUE	reported	igd	2	TRUE
326	rs217184	C	T	C	T	-0.025541	-0.0262	0.19297	0.2143	FALSE	FALSE	FALSE	finn-b-K11_ACUTPANC	16	72105965	0.0324	NA	0.4176	Acute pancreatitis || id:finn-b-K11_ACUTPANC	Acute pancreatitis	Acute pancreatitis || ||	TRUE	igd	0.0029019	16	1.35738e-18	342990	72105965	ukb-d-30650_irnt	Aspartate aminotransferase || id:ukb-d-30650_irnt	TRUE	reported	igd	2	TRUE
327	rs2224539	T	A	T	A	-0.01365	0.0391	0.41597	0.3191	FALSE	TRUE	FALSE	finn-b-K11_ACUTPANC	20	38552107	0.0285	NA	0.17	Acute pancreatitis || id:finn-b-K11_ACUTPANC	Acute pancreatitis	Acute pancreatitis || ||	TRUE	igd	0.0023281	20	4.54098e-09	342990	38552107	ukb-d-30650_irnt	Aspartate aminotransferase || id:ukb-d-30650_irnt	TRUE	reported	igd	2	TRUE
328	rs2234962	C	T	C	T	0.030716	0.041	0.21631	0.222	FALSE	FALSE	FALSE	finn-b-K11_ACUTPANC	10	121429633	0.0319	NA	0.1981	Acute pancreatitis || id:finn-b-K11_ACUTPANC	Acute pancreatitis	Acute pancreatitis || ||	TRUE	igd	0.0027714	10	1.52757e-28	342990	121429633	ukb-d-30650_irnt	Aspartate aminotransferase || id:ukb-d-30650_irnt	TRUE	reported	igd	2	TRUE
329	rs2239222	G	A	G	A	-0.014113	0.0114	0.34861	0.3751	FALSE	FALSE	FALSE	finn-b-K11_ACUTPANC	14	73011885	0.0276	NA	0.6799	Acute pancreatitis || id:finn-b-K11_ACUTPANC	Acute pancreatitis	Acute pancreatitis || ||	TRUE	igd	0.0024145	14	5.07376e-09	342990	73011885	ukb-d-30650_irnt	Aspartate aminotransferase || id:ukb-d-30650_irnt	TRUE	reported	igd	2	TRUE
330	rs2244278	A	C	A	C	-0.023042	0.0112	0.12018	0.09225	FALSE	FALSE	FALSE	finn-b-K11_ACUTPANC	9	107661129	0.046	NA	0.8073	Acute pancreatitis || id:finn-b-K11_ACUTPANC	Acute pancreatitis	Acute pancreatitis || ||	TRUE	igd	0.0035244	9	6.24885e-11	342990	107661129	ukb-d-30650_irnt	Aspartate aminotransferase || id:ukb-d-30650_irnt	TRUE	reported	igd	2	TRUE
331	rs2257150	T	G	T	G	-0.027483	-0.0076	0.08057	0.06725	FALSE	FALSE	FALSE	finn-b-K11_ACUTPANC	16	10856111	0.0529	NA	0.8853	Acute pancreatitis || id:finn-b-K11_ACUTPANC	Acute pancreatitis	Acute pancreatitis || ||	TRUE	igd	0.0042361	16	8.72569e-11	342990	10856111	ukb-d-30650_irnt	Aspartate aminotransferase || id:ukb-d-30650_irnt	TRUE	reported	igd	2	TRUE
332	rs2291160	A	G	A	G	-0.017447	-0.015	0.45339	0.5605	FALSE	FALSE	FALSE	finn-b-K11_ACUTPANC	16	88697487	0.0268	NA	0.5749	Acute pancreatitis || id:finn-b-K11_ACUTPANC	Acute pancreatitis	Acute pancreatitis || ||	TRUE	igd	0.0023138	16	4.70111e-14	342990	88697487	ukb-d-30650_irnt	Aspartate aminotransferase || id:ukb-d-30650_irnt	TRUE	reported	igd	2	TRUE
333	rs2357285	T	C	T	C	-0.068202	0.0061	0.062862	0.05586	FALSE	FALSE	FALSE	finn-b-K11_ACUTPANC	10	17632562	0.0584	NA	0.9171	Acute pancreatitis || id:finn-b-K11_ACUTPANC	Acute pancreatitis	Acute pancreatitis || ||	TRUE	igd	0.0047097	10	1.64172e-47	342990	17632562	ukb-d-30650_irnt	Aspartate aminotransferase || id:ukb-d-30650_irnt	TRUE	reported	igd	2	TRUE
334	rs236651	A	G	A	G	0.013342	0.0331	0.57442	0.4841	FALSE	FALSE	FALSE	finn-b-K11_ACUTPANC	7	75044830	0.0266	NA	0.213	Acute pancreatitis || id:finn-b-K11_ACUTPANC	Acute pancreatitis	Acute pancreatitis || ||	TRUE	igd	0.0024262	7	3.82147e-08	342990	75044830	ukb-d-30650_irnt	Aspartate aminotransferase || id:ukb-d-30650_irnt	TRUE	reported	igd	2	TRUE
335	rs2367585	T	C	T	C	0.028213	0.0149	0.27841	0.2476	FALSE	FALSE	FALSE	finn-b-K11_ACUTPANC	5	39414207	0.0307	NA	0.6277	Acute pancreatitis || id:finn-b-K11_ACUTPANC	Acute pancreatitis	Acute pancreatitis || ||	TRUE	igd	0.0025517	5	2.063e-28	342990	39414207	ukb-d-30650_irnt	Aspartate aminotransferase || id:ukb-d-30650_irnt	TRUE	reported	igd	2	TRUE
336	rs2376583	T	A	T	A	0.021753	0.0194	0.49697	0.3783	FALSE	TRUE	TRUE	finn-b-K11_ACUTPANC	17	76402105	0.0273	NA	0.4788	Acute pancreatitis || id:finn-b-K11_ACUTPANC	Acute pancreatitis	Acute pancreatitis || ||	TRUE	igd	0.0022898	17	2.11106e-21	342990	76402105	ukb-d-30650_irnt	Aspartate aminotransferase || id:ukb-d-30650_irnt	TRUE	reported	igd	2	FALSE
337	rs2450128	A	G	A	G	-0.027437	-0.0147	0.15005	0.1944	FALSE	FALSE	FALSE	finn-b-K11_ACUTPANC	11	77940075	0.0336	NA	0.6625	Acute pancreatitis || id:finn-b-K11_ACUTPANC	Acute pancreatitis	Acute pancreatitis || ||	TRUE	igd	0.0032017	11	1.0452e-17	342990	77940075	ukb-d-30650_irnt	Aspartate aminotransferase || id:ukb-d-30650_irnt	TRUE	reported	igd	2	TRUE
338	rs2477669	A	G	A	G	-0.10447	-0.0223	0.81941	0.794	FALSE	FALSE	FALSE	finn-b-K11_ACUTPANC	10	17806504	0.0333	NA	0.503	Acute pancreatitis || id:finn-b-K11_ACUTPANC	Acute pancreatitis	Acute pancreatitis || ||	TRUE	igd	0.0029634	10	1e-200	342990	17806504	ukb-d-30650_irnt	Aspartate aminotransferase || id:ukb-d-30650_irnt	TRUE	reported	igd	2	TRUE
339	rs2491438	C	T	C	T	0.03584	0.0285	0.20266	0.2333	FALSE	FALSE	FALSE	finn-b-K11_ACUTPANC	1	183809184	0.0313	NA	0.3636	Acute pancreatitis || id:finn-b-K11_ACUTPANC	Acute pancreatitis	Acute pancreatitis || ||	TRUE	igd	0.0028444	1	2.13895e-36	342990	183809184	ukb-d-30650_irnt	Aspartate aminotransferase || id:ukb-d-30650_irnt	TRUE	reported	igd	2	TRUE
340	rs2568207	T	A	T	A	0.015054	4e-04	0.60927	0.5288	FALSE	TRUE	TRUE	finn-b-K11_ACUTPANC	2	85415429	0.0266	NA	0.9868	Acute pancreatitis || id:finn-b-K11_ACUTPANC	Acute pancreatitis	Acute pancreatitis || ||	TRUE	igd	0.0023576	2	1.71132e-10	342990	85415429	ukb-d-30650_irnt	Aspartate aminotransferase || id:ukb-d-30650_irnt	TRUE	reported	igd	2	FALSE
341	rs2643826	T	C	T	C	-0.012675	-0.0191	0.45255	0.4044	FALSE	FALSE	FALSE	finn-b-K11_ACUTPANC	3	27562988	0.0271	NA	0.480799	Acute pancreatitis || id:finn-b-K11_ACUTPANC	Acute pancreatitis	Acute pancreatitis || ||	TRUE	igd	0.0023034	3	3.74723e-08	342990	27562988	ukb-d-30650_irnt	Aspartate aminotransferase || id:ukb-d-30650_irnt	TRUE	reported	igd	2	TRUE
342	rs2800290	C	T	C	T	0.021203	-0.0014	0.41765	0.4077	FALSE	FALSE	FALSE	finn-b-K11_ACUTPANC	9	103331405	0.027	NA	0.9587	Acute pancreatitis || id:finn-b-K11_ACUTPANC	Acute pancreatitis	Acute pancreatitis || ||	TRUE	igd	0.0023262	9	7.89587e-20	342990	103331405	ukb-d-30650_irnt	Aspartate aminotransferase || id:ukb-d-30650_irnt	TRUE	reported	igd	2	TRUE
343	rs28359800	C	CAA	C	CAA	0.031483	-0.042	0.28492	0.3799	FALSE	FALSE	FALSE	finn-b-K11_ACUTPANC	6	31267774	0.0296	NA	0.1568	Acute pancreatitis || id:finn-b-K11_ACUTPANC	Acute pancreatitis	Acute pancreatitis || ||	TRUE	igd	0.0025337	6	1.9293e-35	342990	31267774	ukb-d-30650_irnt	Aspartate aminotransferase || id:ukb-d-30650_irnt	TRUE	reported	igd	2	TRUE
344	rs28377268	T	G	T	G	-0.021492	0.0601	0.10786	0.1117	FALSE	FALSE	FALSE	finn-b-K11_ACUTPANC	9	98225056	0.0424	NA	0.1564	Acute pancreatitis || id:finn-b-K11_ACUTPANC	Acute pancreatitis	Acute pancreatitis || ||	TRUE	igd	0.0036964	9	6.09635e-09	342990	98225056	ukb-d-30650_irnt	Aspartate aminotransferase || id:ukb-d-30650_irnt	TRUE	reported	igd	2	TRUE
345	rs2841532	A	G	A	G	0.02695	0.0023	0.69218	0.8109	FALSE	FALSE	FALSE	finn-b-K11_ACUTPANC	6	13512509	0.0341	NA	0.9453	Acute pancreatitis || id:finn-b-K11_ACUTPANC	Acute pancreatitis	Acute pancreatitis || ||	TRUE	igd	0.0024759	6	1.37309e-27	342990	13512509	ukb-d-30650_irnt	Aspartate aminotransferase || id:ukb-d-30650_irnt	TRUE	reported	igd	2	TRUE
346	rs28929474	T	C	T	C	0.11388	0.0294	0.020321	0.01906	FALSE	FALSE	FALSE	finn-b-K11_ACUTPANC	14	94844947	0.0976	NA	0.762901	Acute pancreatitis || id:finn-b-K11_ACUTPANC	Acute pancreatitis	Acute pancreatitis || ||	TRUE	igd	0.0081077	14	8.35988e-45	342990	94844947	ukb-d-30650_irnt	Aspartate aminotransferase || id:ukb-d-30650_irnt	TRUE	reported	igd	2	TRUE
347	rs2910953	A	T	A	T	0.030245	0.0269	0.24813	0.1723	FALSE	TRUE	FALSE	finn-b-K11_ACUTPANC	5	39533318	0.0351	NA	0.4433	Acute pancreatitis || id:finn-b-K11_ACUTPANC	Acute pancreatitis	Acute pancreatitis || ||	TRUE	igd	0.002653	5	4.21794e-30	342990	39533318	ukb-d-30650_irnt	Aspartate aminotransferase || id:ukb-d-30650_irnt	TRUE	reported	igd	2	TRUE
348	rs2924584	G	A	G	A	-0.022289	-0.0148	0.58658	0.5666	FALSE	FALSE	FALSE	finn-b-K11_ACUTPANC	4	99988208	0.0268	NA	0.58	Acute pancreatitis || id:finn-b-K11_ACUTPANC	Acute pancreatitis	Acute pancreatitis || ||	TRUE	igd	0.0023327	4	1.24451e-21	342990	99988208	ukb-d-30650_irnt	Aspartate aminotransferase || id:ukb-d-30650_irnt	TRUE	reported	igd	2	TRUE
349	rs292578	C	G	C	G	0.017064	0.0327	0.73325	0.6981	FALSE	TRUE	FALSE	finn-b-K11_ACUTPANC	7	134880884	0.0288	NA	0.2564	Acute pancreatitis || id:finn-b-K11_ACUTPANC	Acute pancreatitis	Acute pancreatitis || ||	TRUE	igd	0.0025845	7	4.04576e-11	342990	134880884	ukb-d-30650_irnt	Aspartate aminotransferase || id:ukb-d-30650_irnt	TRUE	reported	igd	2	TRUE
350	rs2958153	G	A	G	A	0.019468	0.0649	0.71882	0.801	FALSE	FALSE	FALSE	finn-b-K11_ACUTPANC	12	57081517	0.0333	NA	0.0510705	Acute pancreatitis || id:finn-b-K11_ACUTPANC	Acute pancreatitis	Acute pancreatitis || ||	TRUE	igd	0.0025449	12	2.01558e-14	342990	57081517	ukb-d-30650_irnt	Aspartate aminotransferase || id:ukb-d-30650_irnt	TRUE	reported	igd	2	TRUE
351	rs2980888	C	T	C	T	-0.025088	-0.0266	0.69975	0.7405	FALSE	FALSE	FALSE	finn-b-K11_ACUTPANC	8	126507308	0.0301	NA	0.3769	Acute pancreatitis || id:finn-b-K11_ACUTPANC	Acute pancreatitis	Acute pancreatitis || ||	TRUE	igd	0.0024961	8	9.2045e-24	342990	126507308	ukb-d-30650_irnt	Aspartate aminotransferase || id:ukb-d-30650_irnt	TRUE	reported	igd	2	TRUE
352	rs30386	G	T	G	T	0.013644	0.0338	0.44382	0.5344	FALSE	FALSE	FALSE	finn-b-K11_ACUTPANC	5	179290845	0.0267	NA	0.2063	Acute pancreatitis || id:finn-b-K11_ACUTPANC	Acute pancreatitis	Acute pancreatitis || ||	TRUE	igd	0.0023013	5	3.05323e-09	342990	179290845	ukb-d-30650_irnt	Aspartate aminotransferase || id:ukb-d-30650_irnt	TRUE	reported	igd	2	TRUE
353	rs3184504	C	T	C	T	-0.019007	-0.0168	0.51797	0.5916	FALSE	FALSE	FALSE	finn-b-K11_ACUTPANC	12	111884608	0.0269	NA	0.5318	Acute pancreatitis || id:finn-b-K11_ACUTPANC	Acute pancreatitis	Acute pancreatitis || ||	TRUE	igd	0.0022875	12	9.67164e-17	342990	111884608	ukb-d-30650_irnt	Aspartate aminotransferase || id:ukb-d-30650_irnt	TRUE	reported	igd	2	TRUE
354	rs331653	A	C	A	C	0.018688	0.0252	0.60318	0.6348	FALSE	FALSE	FALSE	finn-b-K11_ACUTPANC	1	59656845	0.0276	NA	0.362	Acute pancreatitis || id:finn-b-K11_ACUTPANC	Acute pancreatitis	Acute pancreatitis || ||	TRUE	igd	0.0023473	1	1.70451e-15	342990	59656845	ukb-d-30650_irnt	Aspartate aminotransferase || id:ukb-d-30650_irnt	TRUE	reported	igd	2	TRUE
355	rs333947	A	G	A	G	-0.046906	6e-04	0.1495	0.1663	FALSE	FALSE	FALSE	finn-b-K11_ACUTPANC	1	110470764	0.0356	NA	0.987	Acute pancreatitis || id:finn-b-K11_ACUTPANC	Acute pancreatitis	Acute pancreatitis || ||	TRUE	igd	0.0032045	1	1.67919e-48	342990	110470764	ukb-d-30650_irnt	Aspartate aminotransferase || id:ukb-d-30650_irnt	TRUE	reported	igd	2	TRUE
356	rs34082903	CT	C	CT	C	0.034111	-0.0026	0.078312	0.03734	FALSE	FALSE	FALSE	finn-b-K11_ACUTPANC	8	72447308	0.0698	NA	0.9706	Acute pancreatitis || id:finn-b-K11_ACUTPANC	Acute pancreatitis	Acute pancreatitis || ||	TRUE	igd	0.0042806	8	1.60916e-15	342990	72447308	ukb-d-30650_irnt	Aspartate aminotransferase || id:ukb-d-30650_irnt	TRUE	reported	igd	2	TRUE
357	rs34767236	A	G	A	G	-0.01424	0.0216	0.37803	0.4146	FALSE	FALSE	FALSE	finn-b-K11_ACUTPANC	14	70810569	0.0269	NA	0.4221	Acute pancreatitis || id:finn-b-K11_ACUTPANC	Acute pancreatitis	Acute pancreatitis || ||	TRUE	igd	0.0023616	14	1.6404e-09	342990	70810569	ukb-d-30650_irnt	Aspartate aminotransferase || id:ukb-d-30650_irnt	TRUE	reported	igd	2	TRUE
358	rs35186354	T	C	T	C	0.029799	0.033	0.059853	0.09935	FALSE	FALSE	FALSE	finn-b-K11_ACUTPANC	1	228558892	0.0443	NA	0.4556	Acute pancreatitis || id:finn-b-K11_ACUTPANC	Acute pancreatitis	Acute pancreatitis || ||	TRUE	igd	0.0048359	1	7.18687e-10	342990	228558892	ukb-d-30650_irnt	Aspartate aminotransferase || id:ukb-d-30650_irnt	TRUE	reported	igd	2	TRUE
359	rs351978	G	A	G	A	0.014973	0.0329	0.58118	0.6586	FALSE	FALSE	FALSE	finn-b-K11_ACUTPANC	19	806256	0.0281	NA	0.2419	Acute pancreatitis || id:finn-b-K11_ACUTPANC	Acute pancreatitis	Acute pancreatitis || ||	TRUE	igd	0.0023511	19	1.90739e-10	342990	806256	ukb-d-30650_irnt	Aspartate aminotransferase || id:ukb-d-30650_irnt	TRUE	reported	igd	2	TRUE
360	rs35678438	CCT	C	CCT	C	0.016791	0.0147	0.34005	0.3857	FALSE	FALSE	FALSE	finn-b-K11_ACUTPANC	17	41299831	0.0273	NA	0.5886	Acute pancreatitis || id:finn-b-K11_ACUTPANC	Acute pancreatitis	Acute pancreatitis || ||	TRUE	igd	0.0024251	17	4.40149e-12	342990	41299831	ukb-d-30650_irnt	Aspartate aminotransferase || id:ukb-d-30650_irnt	TRUE	reported	igd	2	TRUE
361	rs36086195	T	C	T	C	0.031625	0.0284	0.58046	0.6809	FALSE	FALSE	FALSE	finn-b-K11_ACUTPANC	1	16510894	0.0285	NA	0.3181	Acute pancreatitis || id:finn-b-K11_ACUTPANC	Acute pancreatitis	Acute pancreatitis || ||	TRUE	igd	0.0023183	1	2.33668e-42	342990	16510894	ukb-d-30650_irnt	Aspartate aminotransferase || id:ukb-d-30650_irnt	TRUE	reported	igd	2	TRUE
362	rs36103733	T	C	T	C	-0.022238	-0.1014	0.09219	0.06505	FALSE	FALSE	FALSE	finn-b-K11_ACUTPANC	17	78337893	0.054	NA	0.0607002	Acute pancreatitis || id:finn-b-K11_ACUTPANC	Acute pancreatitis	Acute pancreatitis || ||	TRUE	igd	0.0039529	17	1.8485e-08	342990	78337893	ukb-d-30650_irnt	Aspartate aminotransferase || id:ukb-d-30650_irnt	TRUE	reported	igd	2	TRUE
363	rs3731714	T	C	T	C	-0.013623	0.0418	0.31871	0.3124	FALSE	FALSE	FALSE	finn-b-K11_ACUTPANC	2	202060820	0.0286	NA	0.145	Acute pancreatitis || id:finn-b-K11_ACUTPANC	Acute pancreatitis	Acute pancreatitis || ||	TRUE	igd	0.0024614	2	3.11882e-08	342990	202060820	ukb-d-30650_irnt	Aspartate aminotransferase || id:ukb-d-30650_irnt	TRUE	reported	igd	2	TRUE
364	rs3739235	G	A	G	A	0.024038	0.0357	0.59537	0.606	FALSE	FALSE	FALSE	finn-b-K11_ACUTPANC	8	142229145	0.0272	NA	0.1888	Acute pancreatitis || id:finn-b-K11_ACUTPANC	Acute pancreatitis	Acute pancreatitis || ||	TRUE	igd	0.0023321	8	6.57355e-25	342990	142229145	ukb-d-30650_irnt	Aspartate aminotransferase || id:ukb-d-30650_irnt	TRUE	reported	igd	2	TRUE
365	rs3793853	A	G	A	G	-0.01744	-0.028	0.32149	0.2713	FALSE	FALSE	FALSE	finn-b-K11_ACUTPANC	10	71176629	0.0301	NA	0.3521	Acute pancreatitis || id:finn-b-K11_ACUTPANC	Acute pancreatitis	Acute pancreatitis || ||	TRUE	igd	0.0024927	10	2.62845e-12	342990	71176629	ukb-d-30650_irnt	Aspartate aminotransferase || id:ukb-d-30650_irnt	TRUE	reported	igd	2	TRUE
366	rs3798232	C	T	C	T	0.018358	-0.0274	0.40081	0.4264	FALSE	FALSE	FALSE	finn-b-K11_ACUTPANC	6	116317444	0.0267	NA	0.3057	Acute pancreatitis || id:finn-b-K11_ACUTPANC	Acute pancreatitis	Acute pancreatitis || ||	TRUE	igd	0.0023338	6	3.66944e-15	342990	116317444	ukb-d-30650_irnt	Aspartate aminotransferase || id:ukb-d-30650_irnt	TRUE	reported	igd	2	TRUE
367	rs3816117	C	T	C	T	-0.013841	0.0295	0.4874	0.4993	FALSE	FALSE	FALSE	finn-b-K11_ACUTPANC	16	56996158	0.0265	NA	0.2662	Acute pancreatitis || id:finn-b-K11_ACUTPANC	Acute pancreatitis	Acute pancreatitis || ||	TRUE	igd	0.0022896	16	1.49651e-09	342990	56996158	ukb-d-30650_irnt	Aspartate aminotransferase || id:ukb-d-30650_irnt	TRUE	reported	igd	2	TRUE
368	rs3819170	A	G	A	G	0.023776	0.0326	0.19213	0.2547	FALSE	FALSE	FALSE	finn-b-K11_ACUTPANC	11	76923017	0.0307	NA	0.2875	Acute pancreatitis || id:finn-b-K11_ACUTPANC	Acute pancreatitis	Acute pancreatitis || ||	TRUE	igd	0.0029008	11	2.48828e-16	342990	76923017	ukb-d-30650_irnt	Aspartate aminotransferase || id:ukb-d-30650_irnt	TRUE	reported	igd	2	TRUE
369	rs3822939	G	A	G	A	-0.01399	0.013	0.53714	0.5097	FALSE	FALSE	FALSE	finn-b-K11_ACUTPANC	6	133849789	0.0265	NA	0.6256	Acute pancreatitis || id:finn-b-K11_ACUTPANC	Acute pancreatitis	Acute pancreatitis || ||	TRUE	igd	0.0022933	6	1.0586e-09	342990	133849789	ukb-d-30650_irnt	Aspartate aminotransferase || id:ukb-d-30650_irnt	TRUE	reported	igd	2	TRUE
370	rs3843467	T	G	T	G	0.016422	0.0429	0.2063	0.1493	FALSE	FALSE	FALSE	finn-b-K11_ACUTPANC	5	55856375	0.0372	NA	0.249	Acute pancreatitis || id:finn-b-K11_ACUTPANC	Acute pancreatitis	Acute pancreatitis || ||	TRUE	igd	0.0028503	5	8.33739e-09	342990	55856375	ukb-d-30650_irnt	Aspartate aminotransferase || id:ukb-d-30650_irnt	TRUE	reported	igd	2	TRUE
371	rs41276922	A	G	A	G	-0.02835	-0.0937	0.086992	0.07743	FALSE	FALSE	FALSE	finn-b-K11_ACUTPANC	15	90349461	0.0502	NA	0.0619698	Acute pancreatitis || id:finn-b-K11_ACUTPANC	Acute pancreatitis	Acute pancreatitis || ||	TRUE	igd	0.0040507	15	2.58523e-12	342990	90349461	ukb-d-30650_irnt	Aspartate aminotransferase || id:ukb-d-30650_irnt	TRUE	reported	igd	2	TRUE
372	rs41289620	T	C	T	C	0.12101	0.051	0.012204	0.01137	FALSE	FALSE	FALSE	finn-b-K11_ACUTPANC	3	46003735	0.1262	NA	0.6863	Acute pancreatitis || id:finn-b-K11_ACUTPANC	Acute pancreatitis	Acute pancreatitis || ||	TRUE	igd	0.010413	3	3.2719e-31	342990	46003735	ukb-d-30650_irnt	Aspartate aminotransferase || id:ukb-d-30650_irnt	TRUE	reported	igd	2	TRUE
373	rs4135247	A	G	A	G	-0.018979	-0.0063	0.56654	0.608	FALSE	FALSE	FALSE	finn-b-K11_ACUTPANC	3	12396588	0.0272	NA	0.8174	Acute pancreatitis || id:finn-b-K11_ACUTPANC	Acute pancreatitis	Acute pancreatitis || ||	TRUE	igd	0.002317	3	2.59777e-16	342990	12396588	ukb-d-30650_irnt	Aspartate aminotransferase || id:ukb-d-30650_irnt	TRUE	reported	igd	2	TRUE
374	rs4333617	G	A	G	A	-0.01272	0.0393	0.43777	0.3794	FALSE	FALSE	FALSE	finn-b-K11_ACUTPANC	8	19875004	0.0273	NA	0.1502	Acute pancreatitis || id:finn-b-K11_ACUTPANC	Acute pancreatitis	Acute pancreatitis || ||	TRUE	igd	0.0023066	8	3.49599e-08	342990	19875004	ukb-d-30650_irnt	Aspartate aminotransferase || id:ukb-d-30650_irnt	TRUE	reported	igd	2	TRUE
375	rs4440846	T	C	T	C	-0.024449	-0.0019	0.16513	0.2167	FALSE	FALSE	FALSE	finn-b-K11_ACUTPANC	1	155130798	0.0324	NA	0.9533	Acute pancreatitis || id:finn-b-K11_ACUTPANC	Acute pancreatitis	Acute pancreatitis || ||	TRUE	igd	0.0031189	1	4.55198e-15	342990	155130798	ukb-d-30650_irnt	Aspartate aminotransferase || id:ukb-d-30650_irnt	TRUE	reported	igd	2	TRUE
376	rs4488360	C	G	C	G	0.017149	0.0205	0.42227	0.487	FALSE	TRUE	TRUE	finn-b-K11_ACUTPANC	14	35656211	0.0266	NA	0.4403	Acute pancreatitis || id:finn-b-K11_ACUTPANC	Acute pancreatitis	Acute pancreatitis || ||	TRUE	igd	0.0023175	14	1.36836e-13	342990	35656211	ukb-d-30650_irnt	Aspartate aminotransferase || id:ukb-d-30650_irnt	TRUE	reported	igd	2	FALSE
377	rs4611747	T	C	T	C	-0.024005	0.0104	0.28667	0.2064	FALSE	FALSE	FALSE	finn-b-K11_ACUTPANC	22	29757090	0.0327	NA	0.751	Acute pancreatitis || id:finn-b-K11_ACUTPANC	Acute pancreatitis	Acute pancreatitis || ||	TRUE	igd	0.0025502	22	4.84842e-21	342990	29757090	ukb-d-30650_irnt	Aspartate aminotransferase || id:ukb-d-30650_irnt	TRUE	reported	igd	2	TRUE
378	rs4790874	T	C	T	C	-0.013891	-0.0521	0.5288	0.5026	FALSE	FALSE	FALSE	finn-b-K11_ACUTPANC	17	1995177	0.0266	NA	0.0500403	Acute pancreatitis || id:finn-b-K11_ACUTPANC	Acute pancreatitis	Acute pancreatitis || ||	TRUE	igd	0.0023005	17	1.5611e-09	342990	1995177	ukb-d-30650_irnt	Aspartate aminotransferase || id:ukb-d-30650_irnt	TRUE	reported	igd	2	TRUE
379	rs4835265	A	C	A	C	0.040049	-0.0053	0.15847	0.1715	FALSE	FALSE	FALSE	finn-b-K11_ACUTPANC	4	146821410	0.0353	NA	0.8804	Acute pancreatitis || id:finn-b-K11_ACUTPANC	Acute pancreatitis	Acute pancreatitis || ||	TRUE	igd	0.0031289	4	1.68306e-37	342990	146821410	ukb-d-30650_irnt	Aspartate aminotransferase || id:ukb-d-30650_irnt	TRUE	reported	igd	2	TRUE
380	rs4851389	C	T	C	T	-0.01673	6e-04	0.4269	0.3699	FALSE	FALSE	FALSE	finn-b-K11_ACUTPANC	2	101569800	0.0274	NA	0.9812	Acute pancreatitis || id:finn-b-K11_ACUTPANC	Acute pancreatitis	Acute pancreatitis || ||	TRUE	igd	0.0023241	2	6.09116e-13	342990	101569800	ukb-d-30650_irnt	Aspartate aminotransferase || id:ukb-d-30650_irnt	TRUE	reported	igd	2	TRUE
381	rs4944796	C	A	C	A	-0.015551	-0.0221	0.48096	0.4457	FALSE	FALSE	FALSE	finn-b-K11_ACUTPANC	11	72499000	0.0266	NA	0.4074	Acute pancreatitis || id:finn-b-K11_ACUTPANC	Acute pancreatitis	Acute pancreatitis || ||	TRUE	igd	0.0022872	11	1.05439e-11	342990	72499000	ukb-d-30650_irnt	Aspartate aminotransferase || id:ukb-d-30650_irnt	TRUE	reported	igd	2	TRUE
382	rs500802	C	T	C	T	-0.017124	0.0062	0.31502	0.3166	FALSE	FALSE	FALSE	finn-b-K11_ACUTPANC	13	22351137	0.0285	NA	0.827	Acute pancreatitis || id:finn-b-K11_ACUTPANC	Acute pancreatitis	Acute pancreatitis || ||	TRUE	igd	0.0024779	13	4.83838e-12	342990	22351137	ukb-d-30650_irnt	Aspartate aminotransferase || id:ukb-d-30650_irnt	TRUE	reported	igd	2	TRUE
383	rs503581	A	G	A	G	-0.049523	-0.0137	0.096431	0.1084	FALSE	FALSE	FALSE	finn-b-K11_ACUTPANC	18	55128675	0.0426	NA	0.747799	Acute pancreatitis || id:finn-b-K11_ACUTPANC	Acute pancreatitis	Acute pancreatitis || ||	TRUE	igd	0.0038653	18	1.43087e-37	342990	55128675	ukb-d-30650_irnt	Aspartate aminotransferase || id:ukb-d-30650_irnt	TRUE	reported	igd	2	TRUE
384	rs540730	C	T	C	T	-0.030804	0.0076	0.75362	0.7466	FALSE	FALSE	FALSE	finn-b-K11_ACUTPANC	12	57807114	0.0304	NA	0.8024	Acute pancreatitis || id:finn-b-K11_ACUTPANC	Acute pancreatitis	Acute pancreatitis || ||	TRUE	igd	0.0026497	12	3.10814e-31	342990	57807114	ukb-d-30650_irnt	Aspartate aminotransferase || id:ukb-d-30650_irnt	TRUE	reported	igd	2	TRUE
385	rs55718586	AT	A	AT	A	0.013411	-0.0197	0.41323	0.4129	FALSE	FALSE	FALSE	finn-b-K11_ACUTPANC	8	81812608	0.0269	NA	0.4641	Acute pancreatitis || id:finn-b-K11_ACUTPANC	Acute pancreatitis	Acute pancreatitis || ||	TRUE	igd	0.0023485	8	1.12881e-08	342990	81812608	ukb-d-30650_irnt	Aspartate aminotransferase || id:ukb-d-30650_irnt	TRUE	reported	igd	2	TRUE
386	rs56010181	C	A	C	A	0.024493	-0.065	0.13348	0.1107	FALSE	FALSE	FALSE	finn-b-K11_ACUTPANC	19	47198932	0.0423	NA	0.1241	Acute pancreatitis || id:finn-b-K11_ACUTPANC	Acute pancreatitis	Acute pancreatitis || ||	TRUE	igd	0.0033609	19	3.16228e-13	342990	47198932	ukb-d-30650_irnt	Aspartate aminotransferase || id:ukb-d-30650_irnt	TRUE	reported	igd	2	TRUE
387	rs57909886	C	T	C	T	0.018732	-0.0162	0.47858	0.4328	FALSE	FALSE	FALSE	finn-b-K11_ACUTPANC	15	73973662	0.0268	NA	0.544999	Acute pancreatitis || id:finn-b-K11_ACUTPANC	Acute pancreatitis	Acute pancreatitis || ||	TRUE	igd	0.0022915	15	2.98676e-16	342990	73973662	ukb-d-30650_irnt	Aspartate aminotransferase || id:ukb-d-30650_irnt	TRUE	reported	igd	2	TRUE
388	rs58542926	T	C	T	C	0.059874	-0.0108	0.07547	0.06416	FALSE	FALSE	FALSE	finn-b-K11_ACUTPANC	19	19379549	0.0544	NA	0.8426	Acute pancreatitis || id:finn-b-K11_ACUTPANC	Acute pancreatitis	Acute pancreatitis || ||	TRUE	igd	0.0043312	19	1.88538e-43	342990	19379549	ukb-d-30650_irnt	Aspartate aminotransferase || id:ukb-d-30650_irnt	TRUE	reported	igd	2	TRUE
389	rs58869566	G	A	G	A	0.01455	-0.0104	0.34381	0.3408	FALSE	FALSE	FALSE	finn-b-K11_ACUTPANC	17	76316918	0.0283	NA	0.712801	Acute pancreatitis || id:finn-b-K11_ACUTPANC	Acute pancreatitis	Acute pancreatitis || ||	TRUE	igd	0.0024081	17	1.5229e-09	342990	76316918	ukb-d-30650_irnt	Aspartate aminotransferase || id:ukb-d-30650_irnt	TRUE	reported	igd	2	TRUE
390	rs60395700	T	C	T	C	0.017866	0.016	0.26336	0.2293	FALSE	FALSE	FALSE	finn-b-K11_ACUTPANC	3	160092798	0.0317	NA	0.6128	Acute pancreatitis || id:finn-b-K11_ACUTPANC	Acute pancreatitis	Acute pancreatitis || ||	TRUE	igd	0.0025962	3	5.92516e-12	342990	160092798	ukb-d-30650_irnt	Aspartate aminotransferase || id:ukb-d-30650_irnt	TRUE	reported	igd	2	TRUE
391	rs6081995	A	G	A	G	0.014478	0.0175	0.38981	0.2959	FALSE	FALSE	FALSE	finn-b-K11_ACUTPANC	20	2094304	0.029	NA	0.5448	Acute pancreatitis || id:finn-b-K11_ACUTPANC	Acute pancreatitis	Acute pancreatitis || ||	TRUE	igd	0.0023472	20	6.91799e-10	342990	2094304	ukb-d-30650_irnt	Aspartate aminotransferase || id:ukb-d-30650_irnt	TRUE	reported	igd	2	TRUE
392	rs61705577	G	C	G	C	-0.019699	-0.0442	0.13784	0.2849	FALSE	TRUE	FALSE	finn-b-K11_ACUTPANC	12	125095388	0.0296	NA	0.1352	Acute pancreatitis || id:finn-b-K11_ACUTPANC	Acute pancreatitis	Acute pancreatitis || ||	TRUE	igd	0.0033359	12	3.52891e-09	342990	125095388	ukb-d-30650_irnt	Aspartate aminotransferase || id:ukb-d-30650_irnt	TRUE	reported	igd	2	TRUE
393	rs61740705	G	A	G	A	0.016068	0.0075	0.2012	0.2645	FALSE	FALSE	FALSE	finn-b-K11_ACUTPANC	4	169343044	0.0301	NA	0.8027	Acute pancreatitis || id:finn-b-K11_ACUTPANC	Acute pancreatitis	Acute pancreatitis || ||	TRUE	igd	0.0028534	4	1.7911e-08	342990	169343044	ukb-d-30650_irnt	Aspartate aminotransferase || id:ukb-d-30650_irnt	TRUE	reported	igd	2	TRUE
394	rs61754230	T	C	T	C	0.052457	-0.0119	0.019856	0.005612	FALSE	FALSE	FALSE	finn-b-K11_ACUTPANC	12	72179446	0.181	NA	0.9476	Acute pancreatitis || id:finn-b-K11_ACUTPANC	Acute pancreatitis	Acute pancreatitis || ||	TRUE	igd	0.0081863	12	1.47679e-10	342990	72179446	ukb-d-30650_irnt	Aspartate aminotransferase || id:ukb-d-30650_irnt	TRUE	reported	igd	2	TRUE
395	rs61803026	C	G	C	G	0.016434	-0.0206	0.40453	0.4109	FALSE	TRUE	FALSE	finn-b-K11_ACUTPANC	1	161601118	0.0274	NA	0.4535	Acute pancreatitis || id:finn-b-K11_ACUTPANC	Acute pancreatitis	Acute pancreatitis || ||	TRUE	igd	0.0024173	1	1.05901e-11	342990	161601118	ukb-d-30650_irnt	Aspartate aminotransferase || id:ukb-d-30650_irnt	TRUE	reported	igd	2	TRUE
396	rs61804205	C	T	C	T	0.058109	-0.0967	0.10514	0.1182	FALSE	FALSE	FALSE	finn-b-K11_ACUTPANC	1	161653737	0.0413	NA	0.0192199	Acute pancreatitis || id:finn-b-K11_ACUTPANC	Acute pancreatitis	Acute pancreatitis || ||	TRUE	igd	0.0037292	1	1.00415e-54	342990	161653737	ukb-d-30650_irnt	Aspartate aminotransferase || id:ukb-d-30650_irnt	TRUE	reported	igd	2	TRUE
397	rs62135450	T	G	T	G	0.018379	-0.0062	0.38547	0.2621	FALSE	FALSE	FALSE	finn-b-K11_ACUTPANC	2	48274591	0.0303	NA	0.8367	Acute pancreatitis || id:finn-b-K11_ACUTPANC	Acute pancreatitis	Acute pancreatitis || ||	TRUE	igd	0.0024043	2	2.10572e-14	342990	48274591	ukb-d-30650_irnt	Aspartate aminotransferase || id:ukb-d-30650_irnt	TRUE	reported	igd	2	TRUE
398	rs62165726	A	C	A	C	-0.036283	0.1297	0.038259	0.02638	FALSE	FALSE	FALSE	finn-b-K11_ACUTPANC	2	134966562	0.083	NA	0.1179	Acute pancreatitis || id:finn-b-K11_ACUTPANC	Acute pancreatitis	Acute pancreatitis || ||	TRUE	igd	0.0059632	2	1.1705e-09	342990	134966562	ukb-d-30650_irnt	Aspartate aminotransferase || id:ukb-d-30650_irnt	TRUE	reported	igd	2	TRUE
399	rs62176784	G	A	G	A	0.020614	-0.0153	0.32079	0.3934	FALSE	FALSE	FALSE	finn-b-K11_ACUTPANC	2	169744551	0.0272	NA	0.574	Acute pancreatitis || id:finn-b-K11_ACUTPANC	Acute pancreatitis	Acute pancreatitis || ||	TRUE	igd	0.0024508	2	4.06537e-17	342990	169744551	ukb-d-30650_irnt	Aspartate aminotransferase || id:ukb-d-30650_irnt	TRUE	reported	igd	2	TRUE
400	rs62440462	C	T	C	T	0.014583	-0.0618	0.26313	0.2117	FALSE	FALSE	FALSE	finn-b-K11_ACUTPANC	6	74339389	0.0325	NA	0.0568696	Acute pancreatitis || id:finn-b-K11_ACUTPANC	Acute pancreatitis	Acute pancreatitis || ||	TRUE	igd	0.0026098	6	2.30377e-08	342990	74339389	ukb-d-30650_irnt	Aspartate aminotransferase || id:ukb-d-30650_irnt	TRUE	reported	igd	2	TRUE
401	rs62544382	T	G	T	G	0.030088	0.0118	0.56631	0.596	FALSE	FALSE	FALSE	finn-b-K11_ACUTPANC	9	33109996	0.0272	NA	0.663399	Acute pancreatitis || id:finn-b-K11_ACUTPANC	Acute pancreatitis	Acute pancreatitis || ||	TRUE	igd	0.0023294	9	3.69999e-38	342990	33109996	ukb-d-30650_irnt	Aspartate aminotransferase || id:ukb-d-30650_irnt	TRUE	reported	igd	2	TRUE
402	rs62586005	C	T	C	T	-0.053547	-0.0062	0.027492	0.04916	FALSE	FALSE	FALSE	finn-b-K11_ACUTPANC	9	133007856	0.062	NA	0.9209	Acute pancreatitis || id:finn-b-K11_ACUTPANC	Acute pancreatitis	Acute pancreatitis || ||	TRUE	igd	0.0076963	9	3.47056e-12	342990	133007856	ukb-d-30650_irnt	Aspartate aminotransferase || id:ukb-d-30650_irnt	TRUE	reported	igd	2	TRUE
403	rs643871	T	A	T	A	0.024873	-0.1122	0.87808	0.9291	FALSE	TRUE	FALSE	finn-b-K11_ACUTPANC	4	24053455	0.0515	NA	0.0292503	Acute pancreatitis || id:finn-b-K11_ACUTPANC	Acute pancreatitis	Acute pancreatitis || ||	TRUE	igd	0.0035187	4	1.56495e-12	342990	24053455	ukb-d-30650_irnt	Aspartate aminotransferase || id:ukb-d-30650_irnt	TRUE	reported	igd	2	TRUE
404	rs656933	G	A	G	A	-0.021054	0.0091	0.41558	0.4316	FALSE	FALSE	FALSE	finn-b-K11_ACUTPANC	12	121316252	0.0268	NA	0.733	Acute pancreatitis || id:finn-b-K11_ACUTPANC	Acute pancreatitis	Acute pancreatitis || ||	TRUE	igd	0.0023166	12	1.00925e-19	342990	121316252	ukb-d-30650_irnt	Aspartate aminotransferase || id:ukb-d-30650_irnt	TRUE	reported	igd	2	TRUE
405	rs6602909	C	T	C	T	0.019194	-0.0173	0.3253	0.3444	FALSE	FALSE	FALSE	finn-b-K11_ACUTPANC	13	114551993	0.028	NA	0.5378	Acute pancreatitis || id:finn-b-K11_ACUTPANC	Acute pancreatitis	Acute pancreatitis || ||	TRUE	igd	0.0024439	13	4.0439e-15	342990	114551993	ukb-d-30650_irnt	Aspartate aminotransferase || id:ukb-d-30650_irnt	TRUE	reported	igd	2	TRUE
406	rs662138	G	C	G	C	-0.017754	-0.0037	0.18742	0.1467	FALSE	TRUE	FALSE	finn-b-K11_ACUTPANC	6	160564476	0.0375	NA	0.9223	Acute pancreatitis || id:finn-b-K11_ACUTPANC	Acute pancreatitis	Acute pancreatitis || ||	TRUE	igd	0.0029266	6	1.30819e-09	342990	160564476	ukb-d-30650_irnt	Aspartate aminotransferase || id:ukb-d-30650_irnt	TRUE	reported	igd	2	TRUE
407	rs6688625	T	C	T	C	0.025318	0.0027	0.17742	0.3007	FALSE	FALSE	FALSE	finn-b-K11_ACUTPANC	1	66161698	0.0289	NA	0.9249	Acute pancreatitis || id:finn-b-K11_ACUTPANC	Acute pancreatitis	Acute pancreatitis || ||	TRUE	igd	0.003001	1	3.27944e-17	342990	66161698	ukb-d-30650_irnt	Aspartate aminotransferase || id:ukb-d-30650_irnt	TRUE	reported	igd	2	TRUE
408	rs6734238	G	A	G	A	-0.022655	0.0433	0.40204	0.3042	FALSE	FALSE	FALSE	finn-b-K11_ACUTPANC	2	113841030	0.0289	NA	0.1336	Acute pancreatitis || id:finn-b-K11_ACUTPANC	Acute pancreatitis	Acute pancreatitis || ||	TRUE	igd	0.0023292	2	2.34045e-22	342990	113841030	ukb-d-30650_irnt	Aspartate aminotransferase || id:ukb-d-30650_irnt	TRUE	reported	igd	2	TRUE
409	rs6815309	C	T	C	T	0.016591	0.0103	0.5239	0.4732	FALSE	FALSE	FALSE	finn-b-K11_ACUTPANC	4	23398372	0.0265	NA	0.698499	Acute pancreatitis || id:finn-b-K11_ACUTPANC	Acute pancreatitis	Acute pancreatitis || ||	TRUE	igd	0.0022913	4	4.47301e-13	342990	23398372	ukb-d-30650_irnt	Aspartate aminotransferase || id:ukb-d-30650_irnt	TRUE	reported	igd	2	TRUE
410	rs6866298	C	T	C	T	-0.019921	0.0409	0.75083	0.807	FALSE	FALSE	FALSE	finn-b-K11_ACUTPANC	5	149439588	0.0337	NA	0.2241	Acute pancreatitis || id:finn-b-K11_ACUTPANC	Acute pancreatitis	Acute pancreatitis || ||	TRUE	igd	0.0026519	5	5.84252e-14	342990	149439588	ukb-d-30650_irnt	Aspartate aminotransferase || id:ukb-d-30650_irnt	TRUE	reported	igd	2	TRUE
411	rs6888320	C	T	C	T	-0.013294	-0.0365	0.3826	0.3785	FALSE	FALSE	FALSE	finn-b-K11_ACUTPANC	5	76743535	0.0272	NA	0.1805	Acute pancreatitis || id:finn-b-K11_ACUTPANC	Acute pancreatitis	Acute pancreatitis || ||	TRUE	igd	0.00235	5	1.5422e-08	342990	76743535	ukb-d-30650_irnt	Aspartate aminotransferase || id:ukb-d-30650_irnt	TRUE	reported	igd	2	TRUE
412	rs7018885	C	T	C	T	-0.022617	0.0145	0.2542	0.1925	FALSE	FALSE	FALSE	finn-b-K11_ACUTPANC	9	95892726	0.0337	NA	0.667599	Acute pancreatitis || id:finn-b-K11_ACUTPANC	Acute pancreatitis	Acute pancreatitis || ||	TRUE	igd	0.0026444	9	1.2067e-17	342990	95892726	ukb-d-30650_irnt	Aspartate aminotransferase || id:ukb-d-30650_irnt	TRUE	reported	igd	2	TRUE
413	rs7189522	C	T	C	T	-0.02132	-2e-04	0.72967	0.7194	FALSE	FALSE	FALSE	finn-b-K11_ACUTPANC	16	80498094	0.0294	NA	0.9959	Acute pancreatitis || id:finn-b-K11_ACUTPANC	Acute pancreatitis	Acute pancreatitis || ||	TRUE	igd	0.0025707	16	1.10459e-16	342990	80498094	ukb-d-30650_irnt	Aspartate aminotransferase || id:ukb-d-30650_irnt	TRUE	reported	igd	2	TRUE
414	rs7209484	C	T	C	T	0.01841	-0.0909	0.24109	0.1955	FALSE	FALSE	FALSE	finn-b-K11_ACUTPANC	17	46143042	0.0335	NA	0.00660207	Acute pancreatitis || id:finn-b-K11_ACUTPANC	Acute pancreatitis	Acute pancreatitis || ||	TRUE	igd	0.0026821	17	6.71274e-12	342990	46143042	ukb-d-30650_irnt	Aspartate aminotransferase || id:ukb-d-30650_irnt	TRUE	reported	igd	2	TRUE
415	rs7250175	T	C	T	C	-0.023301	0.0239	0.42322	0.334	FALSE	FALSE	FALSE	finn-b-K11_ACUTPANC	19	33988482	0.0282	NA	0.3955	Acute pancreatitis || id:finn-b-K11_ACUTPANC	Acute pancreatitis	Acute pancreatitis || ||	TRUE	igd	0.0023327	19	1.71712e-23	342990	33988482	ukb-d-30650_irnt	Aspartate aminotransferase || id:ukb-d-30650_irnt	TRUE	reported	igd	2	TRUE
416	rs72683923	C	T	C	T	-0.10198	-0.0146	0.020151	0.01162	FALSE	FALSE	FALSE	finn-b-K11_ACUTPANC	14	50735947	0.1254	NA	0.9076	Acute pancreatitis || id:finn-b-K11_ACUTPANC	Acute pancreatitis	Acute pancreatitis || ||	TRUE	igd	0.0081402	14	5.33949e-36	342990	50735947	ukb-d-30650_irnt	Aspartate aminotransferase || id:ukb-d-30650_irnt	TRUE	reported	igd	2	TRUE
417	rs72780027	T	C	T	C	0.025222	0.0102	0.28984	0.2754	FALSE	FALSE	FALSE	finn-b-K11_ACUTPANC	10	18310260	0.0299	NA	0.734	Acute pancreatitis || id:finn-b-K11_ACUTPANC	Acute pancreatitis	Acute pancreatitis || ||	TRUE	igd	0.0025981	10	2.80737e-22	342990	18310260	ukb-d-30650_irnt	Aspartate aminotransferase || id:ukb-d-30650_irnt	TRUE	reported	igd	2	TRUE
418	rs72823016	C	T	C	T	-0.021291	0.004	0.1299	0.09328	FALSE	FALSE	FALSE	finn-b-K11_ACUTPANC	10	115788111	0.0456	NA	0.9307	Acute pancreatitis || id:finn-b-K11_ACUTPANC	Acute pancreatitis	Acute pancreatitis || ||	TRUE	igd	0.0033987	10	3.748e-10	342990	115788111	ukb-d-30650_irnt	Aspartate aminotransferase || id:ukb-d-30650_irnt	TRUE	reported	igd	2	TRUE
419	rs7296720	G	A	G	A	0.022945	0.0196	0.10412	0.1448	FALSE	FALSE	FALSE	finn-b-K11_ACUTPANC	12	3374920	0.0377	NA	0.6036	Acute pancreatitis || id:finn-b-K11_ACUTPANC	Acute pancreatitis	Acute pancreatitis || ||	TRUE	igd	0.0037624	12	1.0728e-09	342990	3374920	ukb-d-30650_irnt	Aspartate aminotransferase || id:ukb-d-30650_irnt	TRUE	reported	igd	2	TRUE
420	rs73045269	T	C	T	C	0.027493	-0.0426	0.16995	0.2154	FALSE	FALSE	FALSE	finn-b-K11_ACUTPANC	19	41825191	0.0323	NA	0.1864	Acute pancreatitis || id:finn-b-K11_ACUTPANC	Acute pancreatitis	Acute pancreatitis || ||	TRUE	igd	0.0030458	19	1.7791e-19	342990	41825191	ukb-d-30650_irnt	Aspartate aminotransferase || id:ukb-d-30650_irnt	TRUE	reported	igd	2	TRUE
421	rs73711267	C	G	C	G	0.014973	-0.0156	0.24202	0.1792	FALSE	TRUE	FALSE	finn-b-K11_ACUTPANC	8	120432025	0.0345	NA	0.6516	Acute pancreatitis || id:finn-b-K11_ACUTPANC	Acute pancreatitis	Acute pancreatitis || ||	TRUE	igd	0.0026696	8	2.0415e-08	342990	120432025	ukb-d-30650_irnt	Aspartate aminotransferase || id:ukb-d-30650_irnt	TRUE	reported	igd	2	TRUE
422	rs738409	G	C	G	C	0.10022	-0.0583	0.21588	0.228	FALSE	TRUE	FALSE	finn-b-K11_ACUTPANC	22	44324727	0.0316	NA	0.0648799	Acute pancreatitis || id:finn-b-K11_ACUTPANC	Acute pancreatitis	Acute pancreatitis || ||	TRUE	igd	0.0027688	22	1e-200	342990	44324727	ukb-d-30650_irnt	Aspartate aminotransferase || id:ukb-d-30650_irnt	TRUE	reported	igd	2	TRUE
423	rs7430935	C	T	C	T	-0.013545	0.0038	0.3112	0.4033	FALSE	FALSE	FALSE	finn-b-K11_ACUTPANC	3	101732105	0.0271	NA	0.888	Acute pancreatitis || id:finn-b-K11_ACUTPANC	Acute pancreatitis	Acute pancreatitis || ||	TRUE	igd	0.0024733	3	4.3401e-08	342990	101732105	ukb-d-30650_irnt	Aspartate aminotransferase || id:ukb-d-30650_irnt	TRUE	reported	igd	2	TRUE
424	rs75671243	C	G	C	G	0.042295	0.0654	0.035237	0.0289	FALSE	TRUE	FALSE	finn-b-K11_ACUTPANC	11	94008050	0.0805	NA	0.4163	Acute pancreatitis || id:finn-b-K11_ACUTPANC	Acute pancreatitis	Acute pancreatitis || ||	TRUE	igd	0.0064331	11	4.88315e-11	342990	94008050	ukb-d-30650_irnt	Aspartate aminotransferase || id:ukb-d-30650_irnt	TRUE	reported	igd	2	TRUE
425	rs7577691	A	T	A	T	-0.014057	-0.0422	0.39638	0.4475	FALSE	TRUE	TRUE	finn-b-K11_ACUTPANC	2	160672235	0.0268	NA	0.1153	Acute pancreatitis || id:finn-b-K11_ACUTPANC	Acute pancreatitis	Acute pancreatitis || ||	TRUE	igd	0.0023491	2	2.18178e-09	342990	160672235	ukb-d-30650_irnt	Aspartate aminotransferase || id:ukb-d-30650_irnt	TRUE	reported	igd	2	FALSE
426	rs758778	C	T	C	T	-0.037071	0.0801	0.24137	0.09774	FALSE	FALSE	FALSE	finn-b-K11_ACUTPANC	6	30824451	0.0562	NA	0.1545	Acute pancreatitis || id:finn-b-K11_ACUTPANC	Acute pancreatitis	Acute pancreatitis || ||	TRUE	igd	0.0026728	6	9.93574e-44	342990	30824451	ukb-d-30650_irnt	Aspartate aminotransferase || id:ukb-d-30650_irnt	TRUE	reported	igd	2	TRUE
427	rs7612234	G	A	G	A	0.021786	0.0114	0.71133	0.7621	FALSE	FALSE	FALSE	finn-b-K11_ACUTPANC	3	33132144	0.0314	NA	0.715599	Acute pancreatitis || id:finn-b-K11_ACUTPANC	Acute pancreatitis	Acute pancreatitis || ||	TRUE	igd	0.0025242	3	6.09958e-18	342990	33132144	ukb-d-30650_irnt	Aspartate aminotransferase || id:ukb-d-30650_irnt	TRUE	reported	igd	2	TRUE
428	rs7694290	T	C	T	C	0.01498	0.0047	0.35807	0.3981	FALSE	FALSE	FALSE	finn-b-K11_ACUTPANC	4	184250312	0.027	NA	0.8635	Acute pancreatitis || id:finn-b-K11_ACUTPANC	Acute pancreatitis	Acute pancreatitis || ||	TRUE	igd	0.0023864	4	3.45072e-10	342990	184250312	ukb-d-30650_irnt	Aspartate aminotransferase || id:ukb-d-30650_irnt	TRUE	reported	igd	2	TRUE
429	rs7758845	C	A	C	A	-0.022212	-0.0568	0.27294	0.3422	FALSE	FALSE	FALSE	finn-b-K11_ACUTPANC	6	135428537	0.0279	NA	0.0416303	Acute pancreatitis || id:finn-b-K11_ACUTPANC	Acute pancreatitis	Acute pancreatitis || ||	TRUE	igd	0.0025682	6	5.22516e-18	342990	135428537	ukb-d-30650_irnt	Aspartate aminotransferase || id:ukb-d-30650_irnt	TRUE	reported	igd	2	TRUE
430	rs7762191	A	C	A	C	-0.016427	0.0097	0.44179	0.6011	FALSE	FALSE	FALSE	finn-b-K11_ACUTPANC	6	117507326	0.027	NA	0.7205	Acute pancreatitis || id:finn-b-K11_ACUTPANC	Acute pancreatitis	Acute pancreatitis || ||	TRUE	igd	0.0024607	6	2.46037e-11	342990	117507326	ukb-d-30650_irnt	Aspartate aminotransferase || id:ukb-d-30650_irnt	TRUE	reported	igd	2	TRUE
431	rs77849807	G	A	G	A	0.058428	-0.0585	0.015734	0.02541	FALSE	FALSE	FALSE	finn-b-K11_ACUTPANC	4	26152727	0.0846	NA	0.4898	Acute pancreatitis || id:finn-b-K11_ACUTPANC	Acute pancreatitis	Acute pancreatitis || ||	TRUE	igd	0.009181	4	1.96761e-10	342990	26152727	ukb-d-30650_irnt	Aspartate aminotransferase || id:ukb-d-30650_irnt	TRUE	reported	igd	2	TRUE
432	rs79287178	A	G	A	G	-0.087394	0.0802	0.031285	0.04137	FALSE	FALSE	FALSE	finn-b-K11_ACUTPANC	3	172294500	0.0672	NA	0.2321	Acute pancreatitis || id:finn-b-K11_ACUTPANC	Acute pancreatitis	Acute pancreatitis || ||	TRUE	igd	0.006895	3	8.30233e-37	342990	172294500	ukb-d-30650_irnt	Aspartate aminotransferase || id:ukb-d-30650_irnt	TRUE	reported	igd	2	TRUE
433	rs79621191	T	C	T	C	-0.036655	-0.031	0.083218	0.1032	FALSE	FALSE	FALSE	finn-b-K11_ACUTPANC	1	94665554	0.0439	NA	0.4798	Acute pancreatitis || id:finn-b-K11_ACUTPANC	Acute pancreatitis	Acute pancreatitis || ||	TRUE	igd	0.0042405	1	5.44628e-18	342990	94665554	ukb-d-30650_irnt	Aspartate aminotransferase || id:ukb-d-30650_irnt	TRUE	reported	igd	2	TRUE
434	rs7997776	G	A	G	A	-0.01529	0.0279	0.34118	0.3573	FALSE	FALSE	FALSE	finn-b-K11_ACUTPANC	13	81090487	0.0276	NA	0.3119	Acute pancreatitis || id:finn-b-K11_ACUTPANC	Acute pancreatitis	Acute pancreatitis || ||	TRUE	igd	0.0024186	13	2.58631e-10	342990	81090487	ukb-d-30650_irnt	Aspartate aminotransferase || id:ukb-d-30650_irnt	TRUE	reported	igd	2	TRUE
435	rs80028868	T	G	T	G	0.037222	-0.0151	0.034118	0.01405	FALSE	FALSE	FALSE	finn-b-K11_ACUTPANC	7	92537372	0.1127	NA	0.8931	Acute pancreatitis || id:finn-b-K11_ACUTPANC	Acute pancreatitis	Acute pancreatitis || ||	TRUE	igd	0.0063008	7	3.476e-09	342990	92537372	ukb-d-30650_irnt	Aspartate aminotransferase || id:ukb-d-30650_irnt	TRUE	reported	igd	2	TRUE
436	rs8033940	A	G	A	G	-0.014398	0.0284	0.2907	0.3271	FALSE	FALSE	FALSE	finn-b-K11_ACUTPANC	15	58724842	0.0283	NA	0.3145	Acute pancreatitis || id:finn-b-K11_ACUTPANC	Acute pancreatitis	Acute pancreatitis || ||	TRUE	igd	0.0025315	15	1.2878e-08	342990	58724842	ukb-d-30650_irnt	Aspartate aminotransferase || id:ukb-d-30650_irnt	TRUE	reported	igd	2	TRUE
437	rs8045630	C	T	C	T	0.015248	-0.0058	0.66198	0.581	FALSE	FALSE	FALSE	finn-b-K11_ACUTPANC	16	11231340	0.0269	NA	0.8296	Acute pancreatitis || id:finn-b-K11_ACUTPANC	Acute pancreatitis	Acute pancreatitis || ||	TRUE	igd	0.0024258	16	3.26453e-10	342990	11231340	ukb-d-30650_irnt	Aspartate aminotransferase || id:ukb-d-30650_irnt	TRUE	reported	igd	2	TRUE
438	rs854802	A	G	A	G	0.014856	-0.0236	0.74961	0.7542	FALSE	FALSE	FALSE	finn-b-K11_ACUTPANC	17	18083104	0.0308	NA	0.4435	Acute pancreatitis || id:finn-b-K11_ACUTPANC	Acute pancreatitis	Acute pancreatitis || ||	TRUE	igd	0.0026412	17	1.8587e-08	342990	18083104	ukb-d-30650_irnt	Aspartate aminotransferase || id:ukb-d-30650_irnt	TRUE	reported	igd	2	TRUE
439	rs868876	T	A	T	A	-0.021	0.0097	0.30081	0.3051	FALSE	TRUE	FALSE	finn-b-K11_ACUTPANC	19	7831226	0.0288	NA	0.736999	Acute pancreatitis || id:finn-b-K11_ACUTPANC	Acute pancreatitis	Acute pancreatitis || ||	TRUE	igd	0.0024998	19	4.45143e-17	342990	7831226	ukb-d-30650_irnt	Aspartate aminotransferase || id:ukb-d-30650_irnt	TRUE	reported	igd	2	TRUE
440	rs876435	A	G	A	G	-0.019184	0.0318	0.59096	0.5575	FALSE	FALSE	FALSE	finn-b-K11_ACUTPANC	8	22873533	0.0267	NA	0.2334	Acute pancreatitis || id:finn-b-K11_ACUTPANC	Acute pancreatitis	Acute pancreatitis || ||	TRUE	igd	0.0023437	8	2.72333e-16	342990	22873533	ukb-d-30650_irnt	Aspartate aminotransferase || id:ukb-d-30650_irnt	TRUE	reported	igd	2	TRUE
441	rs893349	C	T	C	T	-0.013708	-0.0179	0.57444	0.5196	FALSE	FALSE	FALSE	finn-b-K11_ACUTPANC	2	11882651	0.0265	NA	0.4991	Acute pancreatitis || id:finn-b-K11_ACUTPANC	Acute pancreatitis	Acute pancreatitis || ||	TRUE	igd	0.002318	2	3.34804e-09	342990	11882651	ukb-d-30650_irnt	Aspartate aminotransferase || id:ukb-d-30650_irnt	TRUE	reported	igd	2	TRUE
442	rs9277935	T	G	T	G	0.02567	-0.0189	0.21463	0.2451	FALSE	FALSE	FALSE	finn-b-K11_ACUTPANC	6	33160425	0.0308	NA	0.539299	Acute pancreatitis || id:finn-b-K11_ACUTPANC	Acute pancreatitis	Acute pancreatitis || ||	TRUE	igd	0.0027849	6	3.05351e-20	342990	33160425	ukb-d-30650_irnt	Aspartate aminotransferase || id:ukb-d-30650_irnt	TRUE	reported	igd	2	TRUE
443	rs9318187	G	T	G	T	0.016364	-0.0419	0.54628	0.4188	FALSE	FALSE	FALSE	finn-b-K11_ACUTPANC	13	74110412	0.0269	NA	0.1188	Acute pancreatitis || id:finn-b-K11_ACUTPANC	Acute pancreatitis	Acute pancreatitis || ||	TRUE	igd	0.0023195	13	1.72942e-12	342990	74110412	ukb-d-30650_irnt	Aspartate aminotransferase || id:ukb-d-30650_irnt	TRUE	reported	igd	2	TRUE
444	rs9604045	T	G	T	G	0.020026	-0.0267	0.25022	0.1714	FALSE	FALSE	FALSE	finn-b-K11_ACUTPANC	13	113927208	0.0358	NA	0.4559	Acute pancreatitis || id:finn-b-K11_ACUTPANC	Acute pancreatitis	Acute pancreatitis || ||	TRUE	igd	0.0027513	13	3.37909e-13	342990	113927208	ukb-d-30650_irnt	Aspartate aminotransferase || id:ukb-d-30650_irnt	TRUE	reported	igd	2	TRUE
445	rs9616810	T	C	T	C	0.015916	0.0253	0.21819	0.3272	FALSE	FALSE	FALSE	finn-b-K11_ACUTPANC	22	51094926	0.0283	NA	0.3721	Acute pancreatitis || id:finn-b-K11_ACUTPANC	Acute pancreatitis	Acute pancreatitis || ||	TRUE	igd	0.0027614	22	8.23645e-09	342990	51094926	ukb-d-30650_irnt	Aspartate aminotransferase || id:ukb-d-30650_irnt	TRUE	reported	igd	2	TRUE
446	rs964184	C	G	C	G	-0.036006	-0.033	0.868	0.8542	FALSE	TRUE	FALSE	finn-b-K11_ACUTPANC	11	116648917	0.0375	NA	0.3782	Acute pancreatitis || id:finn-b-K11_ACUTPANC	Acute pancreatitis	Acute pancreatitis || ||	TRUE	igd	0.0033743	11	1.41189e-26	342990	116648917	ukb-d-30650_irnt	Aspartate aminotransferase || id:ukb-d-30650_irnt	TRUE	reported	igd	2	TRUE
447	rs9958792	C	T	C	T	-0.016334	0.0044	0.82094	0.8651	FALSE	FALSE	FALSE	finn-b-K11_ACUTPANC	18	77627876	0.039	NA	0.9103	Acute pancreatitis || id:finn-b-K11_ACUTPANC	Acute pancreatitis	Acute pancreatitis || ||	TRUE	igd	0.0029814	18	4.29003e-08	342990	77627876	ukb-d-30650_irnt	Aspartate aminotransferase || id:ukb-d-30650_irnt	TRUE	reported	igd	2	TRUE
448	rs998584	A	C	A	C	0.017979	0.0041	0.48158	0.4824	FALSE	FALSE	FALSE	finn-b-K11_ACUTPANC	6	43757896	0.0267	NA	0.8784	Acute pancreatitis || id:finn-b-K11_ACUTPANC	Acute pancreatitis	Acute pancreatitis || ||	TRUE	igd	0.002294	6	4.61211e-15	342990	43757896	ukb-d-30650_irnt	Aspartate aminotransferase || id:ukb-d-30650_irnt	TRUE	reported	igd	2	TRUE
449	rs10048745	A	G	A	G	0.45958	0.016	0.25617	0.2211	FALSE	FALSE	FALSE	finn-b-K11_ACUTPANC	2	68962137	0.0322	NA	0.6185	Acute pancreatitis || id:finn-b-K11_ACUTPANC	Acute pancreatitis	Acute pancreatitis || ||	TRUE	igd	0.072155	2	1.90099e-10	344292	68962137	ukb-d-30610_raw	Alkaline phosphatase || id:ukb-d-30610_raw	TRUE	reported	igd	2	TRUE
450	rs10162642	A	G	A	G	0.41774	-0.0217	0.21144	0.1444	FALSE	FALSE	FALSE	finn-b-K11_ACUTPANC	15	58577163	0.0378	NA	0.566601	Acute pancreatitis || id:finn-b-K11_ACUTPANC	Acute pancreatitis	Acute pancreatitis || ||	TRUE	igd	0.076628	15	4.9985e-08	344292	58577163	ukb-d-30610_raw	Alkaline phosphatase || id:ukb-d-30610_raw	TRUE	reported	igd	2	TRUE
451	rs10183291	G	A	G	A	0.41523	0.0245	0.38711	0.4303	FALSE	FALSE	FALSE	finn-b-K11_ACUTPANC	2	181839944	0.0269	NA	0.3623	Acute pancreatitis || id:finn-b-K11_ACUTPANC	Acute pancreatitis	Acute pancreatitis || ||	TRUE	igd	0.064454	2	1.17809e-10	344292	181839944	ukb-d-30610_raw	Alkaline phosphatase || id:ukb-d-30610_raw	TRUE	reported	igd	2	TRUE
452	rs1029709	C	T	C	T	-0.40454	0.0109	0.7261	0.6571	FALSE	FALSE	FALSE	finn-b-K11_ACUTPANC	19	57046007	0.0279	NA	0.6948	Acute pancreatitis || id:finn-b-K11_ACUTPANC	Acute pancreatitis	Acute pancreatitis || ||	TRUE	igd	0.069781	19	6.74637e-09	344292	57046007	ukb-d-30610_raw	Alkaline phosphatase || id:ukb-d-30610_raw	TRUE	reported	igd	2	TRUE
453	rs10434761	A	G	A	G	0.54309	0.025	0.14425	0.1389	FALSE	FALSE	FALSE	finn-b-K11_ACUTPANC	5	115160053	0.0385	NA	0.5161	Acute pancreatitis || id:finn-b-K11_ACUTPANC	Acute pancreatitis	Acute pancreatitis || ||	TRUE	igd	0.089006	5	1.0501e-09	344292	115160053	ukb-d-30610_raw	Alkaline phosphatase || id:ukb-d-30610_raw	TRUE	reported	igd	2	TRUE
454	rs10456200	C	T	C	T	-0.93987	-0.1823	0.042314	0.01864	FALSE	FALSE	FALSE	finn-b-K11_ACUTPANC	6	15541024	0.0995	NA	0.0668606	Acute pancreatitis || id:finn-b-K11_ACUTPANC	Acute pancreatitis	Acute pancreatitis || ||	TRUE	igd	0.15534	6	1.44541e-09	344292	15541024	ukb-d-30610_raw	Alkaline phosphatase || id:ukb-d-30610_raw	TRUE	reported	igd	2	TRUE
455	rs10464592	A	G	A	G	0.46702	0.0061	0.44144	0.3954	FALSE	FALSE	FALSE	finn-b-K11_ACUTPANC	7	96230686	0.0271	NA	0.8215	Acute pancreatitis || id:finn-b-K11_ACUTPANC	Acute pancreatitis	Acute pancreatitis || ||	TRUE	igd	0.06287	7	1.10255e-13	344292	96230686	ukb-d-30610_raw	Alkaline phosphatase || id:ukb-d-30610_raw	TRUE	reported	igd	2	TRUE
456	rs1062315	T	A	T	A	-0.39291	-0.0106	0.30418	0.3507	FALSE	TRUE	FALSE	finn-b-K11_ACUTPANC	8	103839164	0.0278	NA	0.703701	Acute pancreatitis || id:finn-b-K11_ACUTPANC	Acute pancreatitis	Acute pancreatitis || ||	TRUE	igd	0.067756	8	6.68021e-09	344292	103839164	ukb-d-30610_raw	Alkaline phosphatase || id:ukb-d-30610_raw	TRUE	reported	igd	2	TRUE
457	rs10665430	GTTC	G	GTTC	G	-0.71106	0.0662	0.932443	0.9658	FALSE	FALSE	FALSE	finn-b-K11_ACUTPANC	17	72445839	0.0735	NA	0.3671	Acute pancreatitis || id:finn-b-K11_ACUTPANC	Acute pancreatitis	Acute pancreatitis || ||	TRUE	igd	0.1245	17	1.12039e-08	344292	72445839	ukb-d-30610_raw	Alkaline phosphatase || id:ukb-d-30610_raw	TRUE	reported	igd	2	TRUE
458	rs10741694	C	T	C	T	0.45114	-0.0299	0.62756	0.7332	FALSE	FALSE	FALSE	finn-b-K11_ACUTPANC	11	16286183	0.03	NA	0.3187	Acute pancreatitis || id:finn-b-K11_ACUTPANC	Acute pancreatitis	Acute pancreatitis || ||	TRUE	igd	0.064555	11	2.7842e-12	344292	16286183	ukb-d-30610_raw	Alkaline phosphatase || id:ukb-d-30610_raw	TRUE	reported	igd	2	TRUE
459	rs1077889	G	A	G	A	-1.1027	-0.0313	0.44254	0.4563	FALSE	FALSE	FALSE	finn-b-K11_ACUTPANC	20	25267893	0.0266	NA	0.2385	Acute pancreatitis || id:finn-b-K11_ACUTPANC	Acute pancreatitis	Acute pancreatitis || ||	TRUE	igd	0.062664	20	2.82033e-69	344292	25267893	ukb-d-30610_raw	Alkaline phosphatase || id:ukb-d-30610_raw	TRUE	reported	igd	2	TRUE
460	rs10787429	C	T	C	T	-0.7151	-0.0378	0.7276	0.6821	FALSE	FALSE	FALSE	finn-b-K11_ACUTPANC	10	113949664	0.0285	NA	0.1844	Acute pancreatitis || id:finn-b-K11_ACUTPANC	Acute pancreatitis	Acute pancreatitis || ||	TRUE	igd	0.070204	10	2.30409e-24	344292	113949664	ukb-d-30610_raw	Alkaline phosphatase || id:ukb-d-30610_raw	TRUE	reported	igd	2	TRUE
461	rs10793951	A	G	A	G	-0.41137	-0.0272	0.65214	0.578	FALSE	FALSE	FALSE	finn-b-K11_ACUTPANC	9	133496529	0.0269	NA	0.3124	Acute pancreatitis || id:finn-b-K11_ACUTPANC	Acute pancreatitis	Acute pancreatitis || ||	TRUE	igd	0.065992	9	4.56194e-10	344292	133496529	ukb-d-30610_raw	Alkaline phosphatase || id:ukb-d-30610_raw	TRUE	reported	igd	2	TRUE
462	rs10794639	G	A	G	A	0.34327	-0.0116	0.47163	0.4788	FALSE	FALSE	FALSE	finn-b-K11_ACUTPANC	16	377367	0.0265	NA	0.6625	Acute pancreatitis || id:finn-b-K11_ACUTPANC	Acute pancreatitis	Acute pancreatitis || ||	TRUE	igd	0.062507	16	3.98254e-08	344292	377367	ukb-d-30610_raw	Alkaline phosphatase || id:ukb-d-30610_raw	TRUE	reported	igd	2	TRUE
463	rs10840139	G	T	G	T	0.72391	-0.0373	0.15399	0.1788	FALSE	FALSE	FALSE	finn-b-K11_ACUTPANC	11	8894838	0.0345	NA	0.2801	Acute pancreatitis || id:finn-b-K11_ACUTPANC	Acute pancreatitis	Acute pancreatitis || ||	TRUE	igd	0.086317	11	5.02227e-17	344292	8894838	ukb-d-30610_raw	Alkaline phosphatase || id:ukb-d-30610_raw	TRUE	reported	igd	2	TRUE
464	rs10864086	A	C	A	C	-0.59791	0.0413	0.74322	0.7332	FALSE	FALSE	FALSE	finn-b-K11_ACUTPANC	1	214318748	0.0301	NA	0.1697	Acute pancreatitis || id:finn-b-K11_ACUTPANC	Acute pancreatitis	Acute pancreatitis || ||	TRUE	igd	0.071572	1	6.62217e-17	344292	214318748	ukb-d-30610_raw	Alkaline phosphatase || id:ukb-d-30610_raw	TRUE	reported	igd	2	TRUE
465	rs10894808	T	C	T	C	0.81369	0.0429	0.12815	0.09229	FALSE	FALSE	FALSE	finn-b-K11_ACUTPANC	11	134256805	0.046	NA	0.3512	Acute pancreatitis || id:finn-b-K11_ACUTPANC	Acute pancreatitis	Acute pancreatitis || ||	TRUE	igd	0.09306	11	2.26673e-18	344292	134256805	ukb-d-30610_raw	Alkaline phosphatase || id:ukb-d-30610_raw	TRUE	reported	igd	2	TRUE
466	rs10932766	A	G	A	G	-0.42389	0.0114	0.56222	0.67	FALSE	FALSE	FALSE	finn-b-K11_ACUTPANC	2	219122090	0.0283	NA	0.686099	Acute pancreatitis || id:finn-b-K11_ACUTPANC	Acute pancreatitis	Acute pancreatitis || ||	TRUE	igd	0.062943	2	1.6474e-11	344292	219122090	ukb-d-30610_raw	Alkaline phosphatase || id:ukb-d-30610_raw	TRUE	reported	igd	2	TRUE
467	rs10963680	A	G	A	G	0.4554	0.0586	0.24284	0.2187	FALSE	FALSE	FALSE	finn-b-K11_ACUTPANC	9	18629283	0.032	NA	0.0673798	Acute pancreatitis || id:finn-b-K11_ACUTPANC	Acute pancreatitis	Acute pancreatitis || ||	TRUE	igd	0.073188	9	4.90377e-10	344292	18629283	ukb-d-30610_raw	Alkaline phosphatase || id:ukb-d-30610_raw	TRUE	reported	igd	2	TRUE
468	rs111833688	C	T	C	T	-2.7298	0.1621	0.007018	0.02071	FALSE	FALSE	FALSE	finn-b-K11_ACUTPANC	3	12173015	0.0925	NA	0.0795207	Acute pancreatitis || id:finn-b-K11_ACUTPANC	Acute pancreatitis	Acute pancreatitis || ||	TRUE	igd	0.37908	3	5.99101e-13	344292	12173015	ukb-d-30610_raw	Alkaline phosphatase || id:ukb-d-30610_raw	TRUE	reported	igd	2	TRUE
469	rs112345326	A	G	A	G	-2.773	0.1617	0.017418	0.02616	FALSE	FALSE	FALSE	finn-b-K11_ACUTPANC	1	22151854	0.0832	NA	0.0518501	Acute pancreatitis || id:finn-b-K11_ACUTPANC	Acute pancreatitis	Acute pancreatitis || ||	TRUE	igd	0.24988	1	1.30768e-28	344292	22151854	ukb-d-30610_raw	Alkaline phosphatase || id:ukb-d-30610_raw	TRUE	reported	igd	2	TRUE
470	rs11240551	C	G	C	G	0.40712	-0.0459	0.2662	0.2426	FALSE	TRUE	FALSE	finn-b-K11_ACUTPANC	1	205641826	0.0312	NA	0.1409	Acute pancreatitis || id:finn-b-K11_ACUTPANC	Acute pancreatitis	Acute pancreatitis || ||	TRUE	igd	0.070444	1	7.50844e-09	344292	205641826	ukb-d-30610_raw	Alkaline phosphatase || id:ukb-d-30610_raw	TRUE	reported	igd	2	TRUE
471	rs113422695	A	T	A	T	-0.57733	-0.02	0.22864	0.1906	FALSE	TRUE	FALSE	finn-b-K11_ACUTPANC	7	107070208	0.0339	NA	0.554	Acute pancreatitis || id:finn-b-K11_ACUTPANC	Acute pancreatitis	Acute pancreatitis || ||	TRUE	igd	0.07461	7	1.01298e-14	344292	107070208	ukb-d-30610_raw	Alkaline phosphatase || id:ukb-d-30610_raw	TRUE	reported	igd	2	TRUE
472	rs113670117	T	C	T	C	-0.61444	-0.1054	0.088017	0.03259	FALSE	FALSE	FALSE	finn-b-K11_ACUTPANC	14	36099366	0.0758	NA	0.1643	Acute pancreatitis || id:finn-b-K11_ACUTPANC	Acute pancreatitis	Acute pancreatitis || ||	TRUE	igd	0.10978	14	2.18409e-08	344292	36099366	ukb-d-30610_raw	Alkaline phosphatase || id:ukb-d-30610_raw	TRUE	reported	igd	2	TRUE
473	rs114114097	C	G	C	G	2.0203	-0.0255	0.0198	0.03023	FALSE	TRUE	FALSE	finn-b-K11_ACUTPANC	1	22072751	0.0774	NA	0.742	Acute pancreatitis || id:finn-b-K11_ACUTPANC	Acute pancreatitis	Acute pancreatitis || ||	TRUE	igd	0.2254	1	3.16738e-19	344292	22072751	ukb-d-30610_raw	Alkaline phosphatase || id:ukb-d-30610_raw	TRUE	reported	igd	2	TRUE
474	rs114537356	A	C	A	C	1.6883	-0.0808	0.020699	0.0331	FALSE	FALSE	FALSE	finn-b-K11_ACUTPANC	1	22214279	0.0752	NA	0.2831	Acute pancreatitis || id:finn-b-K11_ACUTPANC	Acute pancreatitis	Acute pancreatitis || ||	TRUE	igd	0.21887	1	1.22631e-14	344292	22214279	ukb-d-30610_raw	Alkaline phosphatase || id:ukb-d-30610_raw	TRUE	reported	igd	2	TRUE
475	rs114639894	A	G	A	G	-1.9188	-0.1631	0.0082863	0.0005728	FALSE	FALSE	FALSE	finn-b-K11_ACUTPANC	6	23982256	0.5711	NA	0.7752	Acute pancreatitis || id:finn-b-K11_ACUTPANC	Acute pancreatitis	Acute pancreatitis || ||	TRUE	igd	0.34613	6	2.96592e-08	344292	23982256	ukb-d-30610_raw	Alkaline phosphatase || id:ukb-d-30610_raw	TRUE	reported	igd	2	TRUE
476	rs11524285	T	C	T	C	0.50176	0.0574	0.78987	0.8306	FALSE	FALSE	FALSE	finn-b-K11_ACUTPANC	9	136370101	0.0356	NA	0.1068	Acute pancreatitis || id:finn-b-K11_ACUTPANC	Acute pancreatitis	Acute pancreatitis || ||	TRUE	igd	0.076633	9	5.85868e-11	344292	136370101	ukb-d-30610_raw	Alkaline phosphatase || id:ukb-d-30610_raw	TRUE	reported	igd	2	TRUE
477	rs115276619	A	T	A	T	-2.0324	-0.0203	0.016889	0.01751	FALSE	TRUE	FALSE	finn-b-K11_ACUTPANC	1	184865132	0.1025	NA	0.8427	Acute pancreatitis || id:finn-b-K11_ACUTPANC	Acute pancreatitis	Acute pancreatitis || ||	TRUE	igd	0.24966	1	3.94457e-16	344292	184865132	ukb-d-30610_raw	Alkaline phosphatase || id:ukb-d-30610_raw	TRUE	reported	igd	2	TRUE
478	rs115536381	T	C	T	C	1.3302	-0.0154	0.033908	0.05329	FALSE	FALSE	FALSE	finn-b-K11_ACUTPANC	17	47957952	0.0591	NA	0.7947	Acute pancreatitis || id:finn-b-K11_ACUTPANC	Acute pancreatitis	Acute pancreatitis || ||	TRUE	igd	0.17331	17	1.65653e-14	344292	47957952	ukb-d-30610_raw	Alkaline phosphatase || id:ukb-d-30610_raw	TRUE	reported	igd	2	TRUE
479	rs115860811	C	G	C	G	-2.0804	0.1641	0.018301	0.01645	FALSE	TRUE	FALSE	finn-b-K11_ACUTPANC	1	22432154	0.1051	NA	0.1185	Acute pancreatitis || id:finn-b-K11_ACUTPANC	Acute pancreatitis	Acute pancreatitis || ||	TRUE	igd	0.23484	1	8.12831e-19	344292	22432154	ukb-d-30610_raw	Alkaline phosphatase || id:ukb-d-30610_raw	TRUE	reported	igd	2	TRUE
480	rs115946508	A	C	A	C	-0.63841	-3e-04	0.11146	0.08004	FALSE	FALSE	FALSE	finn-b-K11_ACUTPANC	7	150497496	0.0492	NA	0.9952	Acute pancreatitis || id:finn-b-K11_ACUTPANC	Acute pancreatitis	Acute pancreatitis || ||	TRUE	igd	0.099596	7	1.4575e-10	344292	150497496	ukb-d-30610_raw	Alkaline phosphatase || id:ukb-d-30610_raw	TRUE	reported	igd	2	TRUE
481	rs11601507	A	C	A	C	1.7485	0.0158	0.068451	0.07931	FALSE	FALSE	FALSE	finn-b-K11_ACUTPANC	11	5701074	0.0494	NA	0.7492	Acute pancreatitis || id:finn-b-K11_ACUTPANC	Acute pancreatitis	Acute pancreatitis || ||	TRUE	igd	0.12171	11	8.78011e-47	344292	5701074	ukb-d-30610_raw	Alkaline phosphatase || id:ukb-d-30610_raw	TRUE	reported	igd	2	TRUE
482	rs11621792	T	C	T	C	-0.81374	-0.0234	0.45361	0.3686	FALSE	FALSE	FALSE	finn-b-K11_ACUTPANC	14	24871926	0.0275	NA	0.3949	Acute pancreatitis || id:finn-b-K11_ACUTPANC	Acute pancreatitis	Acute pancreatitis || ||	TRUE	igd	0.062961	14	3.34349e-38	344292	24871926	ukb-d-30610_raw	Alkaline phosphatase || id:ukb-d-30610_raw	TRUE	reported	igd	2	TRUE
483	rs11663201	A	G	A	G	-0.44008	0.019	0.31463	0.3043	FALSE	FALSE	FALSE	finn-b-K11_ACUTPANC	18	77218855	0.0288	NA	0.51	Acute pancreatitis || id:finn-b-K11_ACUTPANC	Acute pancreatitis	Acute pancreatitis || ||	TRUE	igd	0.06709	18	5.4063e-11	344292	77218855	ukb-d-30610_raw	Alkaline phosphatase || id:ukb-d-30610_raw	TRUE	reported	igd	2	TRUE
484	rs11729193	G	A	G	A	0.34706	-0.0332	0.55004	0.4776	FALSE	FALSE	FALSE	finn-b-K11_ACUTPANC	4	734351	0.0266	NA	0.2129	Acute pancreatitis || id:finn-b-K11_ACUTPANC	Acute pancreatitis	Acute pancreatitis || ||	TRUE	igd	0.062622	4	2.99151e-08	344292	734351	ukb-d-30610_raw	Alkaline phosphatase || id:ukb-d-30610_raw	TRUE	reported	igd	2	TRUE
485	rs11737203	G	A	G	A	-0.44319	0.0481	0.26755	0.1989	FALSE	FALSE	FALSE	finn-b-K11_ACUTPANC	4	151224817	0.0332	NA	0.1482	Acute pancreatitis || id:finn-b-K11_ACUTPANC	Acute pancreatitis	Acute pancreatitis || ||	TRUE	igd	0.070417	4	3.1022e-10	344292	151224817	ukb-d-30610_raw	Alkaline phosphatase || id:ukb-d-30610_raw	TRUE	reported	igd	2	TRUE
486	rs117537300	A	G	A	G	-0.82118	-0.0485	0.061989	0.04894	FALSE	FALSE	FALSE	finn-b-K11_ACUTPANC	8	10743939	0.0629	NA	0.441	Acute pancreatitis || id:finn-b-K11_ACUTPANC	Acute pancreatitis	Acute pancreatitis || ||	TRUE	igd	0.1308	8	3.43099e-10	344292	10743939	ukb-d-30610_raw	Alkaline phosphatase || id:ukb-d-30610_raw	TRUE	reported	igd	2	TRUE
487	rs1180333	C	T	C	T	-0.52111	0.0461	0.66875	0.683	FALSE	FALSE	FALSE	finn-b-K11_ACUTPANC	1	40020504	0.0284	NA	0.1046	Acute pancreatitis || id:finn-b-K11_ACUTPANC	Acute pancreatitis	Acute pancreatitis || ||	TRUE	igd	0.066214	1	3.55468e-15	344292	40020504	ukb-d-30610_raw	Alkaline phosphatase || id:ukb-d-30610_raw	TRUE	reported	igd	2	TRUE
488	rs11920688	T	C	T	C	0.38305	0.0229	0.67145	0.6103	FALSE	FALSE	FALSE	finn-b-K11_ACUTPANC	3	98755934	0.0272	NA	0.3985	Acute pancreatitis || id:finn-b-K11_ACUTPANC	Acute pancreatitis	Acute pancreatitis || ||	TRUE	igd	0.066296	3	7.57059e-09	344292	98755934	ukb-d-30610_raw	Alkaline phosphatase || id:ukb-d-30610_raw	TRUE	reported	igd	2	TRUE
489	rs12120849	T	C	T	C	-0.62894	-0.0408	0.084869	0.09288	FALSE	FALSE	FALSE	finn-b-K11_ACUTPANC	1	68062148	0.0455	NA	0.3706	Acute pancreatitis || id:finn-b-K11_ACUTPANC	Acute pancreatitis	Acute pancreatitis || ||	TRUE	igd	0.11192	1	1.91611e-08	344292	68062148	ukb-d-30610_raw	Alkaline phosphatase || id:ukb-d-30610_raw	TRUE	reported	igd	2	TRUE
490	rs12133641	G	A	G	A	-0.78042	0.0318	0.41019	0.297	FALSE	FALSE	FALSE	finn-b-K11_ACUTPANC	1	154428283	0.0291	NA	0.2734	Acute pancreatitis || id:finn-b-K11_ACUTPANC	Acute pancreatitis	Acute pancreatitis || ||	TRUE	igd	0.063288	1	6.24885e-35	344292	154428283	ukb-d-30610_raw	Alkaline phosphatase || id:ukb-d-30610_raw	TRUE	reported	igd	2	TRUE
491	rs12245237	T	C	T	C	-0.9036	-0.0216	0.070933	0.08799	FALSE	FALSE	FALSE	finn-b-K11_ACUTPANC	10	26227401	0.0465	NA	0.6426	Acute pancreatitis || id:finn-b-K11_ACUTPANC	Acute pancreatitis	Acute pancreatitis || ||	TRUE	igd	0.12143	10	9.98389e-14	344292	26227401	ukb-d-30610_raw	Alkaline phosphatase || id:ukb-d-30610_raw	TRUE	reported	igd	2	TRUE
492	rs1228024	A	C	A	C	-0.43142	0.0056	0.66043	0.656	FALSE	FALSE	FALSE	finn-b-K11_ACUTPANC	11	47951353	0.0286	NA	0.8458	Acute pancreatitis || id:finn-b-K11_ACUTPANC	Acute pancreatitis	Acute pancreatitis || ||	TRUE	igd	0.065831	11	5.6273e-11	344292	47951353	ukb-d-30610_raw	Alkaline phosphatase || id:ukb-d-30610_raw	TRUE	reported	igd	2	TRUE
493	rs12614487	T	C	T	C	-0.65705	0.0544	0.07565	0.05728	FALSE	FALSE	FALSE	finn-b-K11_ACUTPANC	2	158434569	0.057	NA	0.3403	Acute pancreatitis || id:finn-b-K11_ACUTPANC	Acute pancreatitis	Acute pancreatitis || ||	TRUE	igd	0.11777	2	2.42069e-08	344292	158434569	ukb-d-30610_raw	Alkaline phosphatase || id:ukb-d-30610_raw	TRUE	reported	igd	2	TRUE
494	rs12734494	A	G	A	G	0.42656	0.0562	0.49448	0.5299	FALSE	FALSE	FALSE	finn-b-K11_ACUTPANC	1	211803881	0.0266	NA	0.0344302	Acute pancreatitis || id:finn-b-K11_ACUTPANC	Acute pancreatitis	Acute pancreatitis || ||	TRUE	igd	0.062766	1	1.07721e-11	344292	211803881	ukb-d-30610_raw	Alkaline phosphatase || id:ukb-d-30610_raw	TRUE	reported	igd	2	TRUE
495	rs12765192	C	T	C	T	-0.4996	0.0186	0.18628	0.1768	FALSE	FALSE	FALSE	finn-b-K11_ACUTPANC	10	130899819	0.0348	NA	0.593	Acute pancreatitis || id:finn-b-K11_ACUTPANC	Acute pancreatitis	Acute pancreatitis || ||	TRUE	igd	0.080421	10	5.22805e-10	344292	130899819	ukb-d-30610_raw	Alkaline phosphatase || id:ukb-d-30610_raw	TRUE	reported	igd	2	TRUE
496	rs12778436	A	C	A	C	0.36219	0.0243	0.35401	0.3595	FALSE	FALSE	FALSE	finn-b-K11_ACUTPANC	10	120500996	0.0276	NA	0.3782	Acute pancreatitis || id:finn-b-K11_ACUTPANC	Acute pancreatitis	Acute pancreatitis || ||	TRUE	igd	0.065111	10	2.6584e-08	344292	120500996	ukb-d-30610_raw	Alkaline phosphatase || id:ukb-d-30610_raw	TRUE	reported	igd	2	TRUE
497	rs12895249	C	T	C	T	0.47666	-0.0241	0.20137	0.165	FALSE	FALSE	FALSE	finn-b-K11_ACUTPANC	14	73712922	0.0358	NA	0.5001	Acute pancreatitis || id:finn-b-K11_ACUTPANC	Acute pancreatitis	Acute pancreatitis || ||	TRUE	igd	0.078675	14	1.37509e-09	344292	73712922	ukb-d-30610_raw	Alkaline phosphatase || id:ukb-d-30610_raw	TRUE	reported	igd	2	TRUE
498	rs12911703	A	G	A	G	-0.40111	-0.0334	0.28075	0.2386	FALSE	FALSE	FALSE	finn-b-K11_ACUTPANC	15	89456948	0.0312	NA	0.2847	Acute pancreatitis || id:finn-b-K11_ACUTPANC	Acute pancreatitis	Acute pancreatitis || ||	TRUE	igd	0.069339	15	7.26691e-09	344292	89456948	ukb-d-30610_raw	Alkaline phosphatase || id:ukb-d-30610_raw	TRUE	reported	igd	2	TRUE
499	rs12921296	A	G	A	G	-0.55327	0.0524	0.1947	0.2087	FALSE	FALSE	FALSE	finn-b-K11_ACUTPANC	16	83972492	0.0332	NA	0.1141	Acute pancreatitis || id:finn-b-K11_ACUTPANC	Acute pancreatitis	Acute pancreatitis || ||	TRUE	igd	0.081297	16	1.00809e-11	344292	83972492	ukb-d-30610_raw	Alkaline phosphatase || id:ukb-d-30610_raw	TRUE	reported	igd	2	TRUE
500	rs12946693	C	T	C	T	-0.39533	-0.0214	0.54883	0.4696	FALSE	FALSE	FALSE	finn-b-K11_ACUTPANC	17	44084008	0.0266	NA	0.4211	Acute pancreatitis || id:finn-b-K11_ACUTPANC	Acute pancreatitis	Acute pancreatitis || ||	TRUE	igd	0.063312	17	4.26609e-10	344292	44084008	ukb-d-30610_raw	Alkaline phosphatase || id:ukb-d-30610_raw	TRUE	reported	igd	2	TRUE
501	rs12952704	C	A	C	A	-0.40916	-0.0145	0.24657	0.2743	FALSE	FALSE	FALSE	finn-b-K11_ACUTPANC	17	27632359	0.0299	NA	0.626599	Acute pancreatitis || id:finn-b-K11_ACUTPANC	Acute pancreatitis	Acute pancreatitis || ||	TRUE	igd	0.072849	17	1.94971e-08	344292	27632359	ukb-d-30610_raw	Alkaline phosphatase || id:ukb-d-30610_raw	TRUE	reported	igd	2	TRUE
502	rs13013390	G	A	G	A	0.50133	0.0303	0.32743	0.211	FALSE	FALSE	FALSE	finn-b-K11_ACUTPANC	2	192126727	0.0326	NA	0.3524	Acute pancreatitis || id:finn-b-K11_ACUTPANC	Acute pancreatitis	Acute pancreatitis || ||	TRUE	igd	0.066899	2	6.70656e-14	344292	192126727	ukb-d-30610_raw	Alkaline phosphatase || id:ukb-d-30610_raw	TRUE	reported	igd	2	TRUE
503	rs1317617	A	G	A	G	0.50987	0.0073	0.19308	0.1975	FALSE	FALSE	FALSE	finn-b-K11_ACUTPANC	10	81096589	0.0332	NA	0.8267	Acute pancreatitis || id:finn-b-K11_ACUTPANC	Acute pancreatitis	Acute pancreatitis || ||	TRUE	igd	0.078898	10	1.0315e-10	344292	81096589	ukb-d-30610_raw	Alkaline phosphatase || id:ukb-d-30610_raw	TRUE	reported	igd	2	TRUE
504	rs13279159	G	A	G	A	0.40356	-0.021	0.26568	0.2032	FALSE	FALSE	FALSE	finn-b-K11_ACUTPANC	8	129163047	0.0329	NA	0.5242	Acute pancreatitis || id:finn-b-K11_ACUTPANC	Acute pancreatitis	Acute pancreatitis || ||	TRUE	igd	0.070814	8	1.20731e-08	344292	129163047	ukb-d-30610_raw	Alkaline phosphatase || id:ukb-d-30610_raw	TRUE	reported	igd	2	TRUE
505	rs1391373	C	T	C	T	0.48955	0.0071	0.35909	0.4271	FALSE	FALSE	FALSE	finn-b-K11_ACUTPANC	6	32603660	0.032	NA	0.824	Acute pancreatitis || id:finn-b-K11_ACUTPANC	Acute pancreatitis	Acute pancreatitis || ||	TRUE	igd	0.064923	6	4.69245e-14	344292	32603660	ukb-d-30610_raw	Alkaline phosphatase || id:ukb-d-30610_raw	TRUE	reported	igd	2	TRUE
506	rs139974673	C	T	C	T	-1.4876	0.2508	0.024996	0.005113	FALSE	FALSE	FALSE	finn-b-K11_ACUTPANC	15	44027885	0.1895	NA	0.1857	Acute pancreatitis || id:finn-b-K11_ACUTPANC	Acute pancreatitis	Acute pancreatitis || ||	TRUE	igd	0.2	15	1.024e-13	344292	44027885	ukb-d-30610_raw	Alkaline phosphatase || id:ukb-d-30610_raw	TRUE	reported	igd	2	TRUE
507	rs140200746	T	C	T	C	-2.3687	0.0241	0.010124	0.03118	FALSE	FALSE	FALSE	finn-b-K11_ACUTPANC	9	104347086	0.0758	NA	0.750699	Acute pancreatitis || id:finn-b-K11_ACUTPANC	Acute pancreatitis	Acute pancreatitis || ||	TRUE	igd	0.31283	9	3.68638e-14	344292	104347086	ukb-d-30610_raw	Alkaline phosphatase || id:ukb-d-30610_raw	TRUE	reported	igd	2	TRUE
508	rs140819513	C	G	C	G	0.51218	-0.0092	0.17425	0.1892	FALSE	TRUE	FALSE	finn-b-K11_ACUTPANC	20	3167805	0.034	NA	0.7872	Acute pancreatitis || id:finn-b-K11_ACUTPANC	Acute pancreatitis	Acute pancreatitis || ||	TRUE	igd	0.08233	20	4.9439e-10	344292	3167805	ukb-d-30610_raw	Alkaline phosphatase || id:ukb-d-30610_raw	TRUE	reported	igd	2	TRUE
509	rs1408272	G	T	G	T	1.0233	0.173	0.079845	0.03901	FALSE	FALSE	FALSE	finn-b-K11_ACUTPANC	6	25842951	0.0686	NA	0.01166	Acute pancreatitis || id:finn-b-K11_ACUTPANC	Acute pancreatitis	Acute pancreatitis || ||	TRUE	igd	0.11493	6	5.425e-19	344292	25842951	ukb-d-30610_raw	Alkaline phosphatase || id:ukb-d-30610_raw	TRUE	reported	igd	2	TRUE
510	rs1428967	G	A	G	A	0.71983	-0.0513	0.23611	0.179	FALSE	FALSE	FALSE	finn-b-K11_ACUTPANC	5	36646915	0.0348	NA	0.1407	Acute pancreatitis || id:finn-b-K11_ACUTPANC	Acute pancreatitis	Acute pancreatitis || ||	TRUE	igd	0.073416	5	1.07994e-22	344292	36646915	ukb-d-30610_raw	Alkaline phosphatase || id:ukb-d-30610_raw	TRUE	reported	igd	2	TRUE
511	rs143455776	C	T	C	T	-1.0774	0.0962	0.03341	0.02195	FALSE	FALSE	FALSE	finn-b-K11_ACUTPANC	5	52112850	0.0899	NA	0.2845	Acute pancreatitis || id:finn-b-K11_ACUTPANC	Acute pancreatitis	Acute pancreatitis || ||	TRUE	igd	0.17393	5	5.86476e-10	344292	52112850	ukb-d-30610_raw	Alkaline phosphatase || id:ukb-d-30610_raw	TRUE	reported	igd	2	TRUE
512	rs143819005	C	T	C	T	-0.60449	-0.0289	0.1159	0.1425	FALSE	FALSE	FALSE	finn-b-K11_ACUTPANC	7	150917891	0.038	NA	0.4465	Acute pancreatitis || id:finn-b-K11_ACUTPANC	Acute pancreatitis	Acute pancreatitis || ||	TRUE	igd	0.097288	7	5.19099e-10	344292	150917891	ukb-d-30610_raw	Alkaline phosphatase || id:ukb-d-30610_raw	TRUE	reported	igd	2	TRUE
513	rs145270291	A	G	A	G	-4.0557	-0.1297	0.0040742	0.00351	FALSE	FALSE	FALSE	finn-b-K11_ACUTPANC	1	20771550	0.2282	NA	0.569799	Acute pancreatitis || id:finn-b-K11_ACUTPANC	Acute pancreatitis	Acute pancreatitis || ||	TRUE	igd	0.50535	1	1.01485e-15	344292	20771550	ukb-d-30610_raw	Alkaline phosphatase || id:ukb-d-30610_raw	TRUE	reported	igd	2	TRUE
514	rs149344982	A	G	A	G	-15.532	0.1515	0.013534	0.007477	FALSE	FALSE	FALSE	finn-b-K11_ACUTPANC	1	21889760	0.154	NA	0.3251	Acute pancreatitis || id:finn-b-K11_ACUTPANC	Acute pancreatitis	Acute pancreatitis || ||	TRUE	igd	0.26854	1	1e-200	344292	21889760	ukb-d-30610_raw	Alkaline phosphatase || id:ukb-d-30610_raw	TRUE	reported	igd	2	TRUE
515	rs149363012	T	C	T	C	1.376	-0.1796	0.026366	0.001615	FALSE	FALSE	FALSE	finn-b-K11_ACUTPANC	12	670520	0.3595	NA	0.617401	Acute pancreatitis || id:finn-b-K11_ACUTPANC	Acute pancreatitis	Acute pancreatitis || ||	TRUE	igd	0.19459	12	1.53568e-12	344292	670520	ukb-d-30610_raw	Alkaline phosphatase || id:ukb-d-30610_raw	TRUE	reported	igd	2	TRUE
516	rs1509396	C	G	C	G	0.3803	-0.0467	0.50508	0.5395	FALSE	TRUE	TRUE	finn-b-K11_ACUTPANC	2	28612213	0.0267	NA	0.0799208	Acute pancreatitis || id:finn-b-K11_ACUTPANC	Acute pancreatitis	Acute pancreatitis || ||	TRUE	igd	0.062783	2	1.38519e-09	344292	28612213	ukb-d-30610_raw	Alkaline phosphatase || id:ukb-d-30610_raw	TRUE	reported	igd	2	FALSE
517	rs1531022	A	G	A	G	-0.4776	0.0441	0.47521	0.5378	FALSE	FALSE	FALSE	finn-b-K11_ACUTPANC	4	69532128	0.0267	NA	0.0992499	Acute pancreatitis || id:finn-b-K11_ACUTPANC	Acute pancreatitis	Acute pancreatitis || ||	TRUE	igd	0.062834	4	2.94713e-14	344292	69532128	ukb-d-30610_raw	Alkaline phosphatase || id:ukb-d-30610_raw	TRUE	reported	igd	2	TRUE
518	rs1558753	A	T	A	T	-0.69256	0.0074	0.067854	0.04392	FALSE	TRUE	FALSE	finn-b-K11_ACUTPANC	3	186777789	0.0648	NA	0.909	Acute pancreatitis || id:finn-b-K11_ACUTPANC	Acute pancreatitis	Acute pancreatitis || ||	TRUE	igd	0.12676	3	4.67455e-08	344292	186777789	ukb-d-30610_raw	Alkaline phosphatase || id:ukb-d-30610_raw	TRUE	reported	igd	2	TRUE
519	rs15623	G	A	G	A	-1.5207	-0.1291	0.025694	0.008149	FALSE	FALSE	FALSE	finn-b-K11_ACUTPANC	17	6978319	0.1521	NA	0.3958	Acute pancreatitis || id:finn-b-K11_ACUTPANC	Acute pancreatitis	Acute pancreatitis || ||	TRUE	igd	0.19937	17	2.40215e-14	344292	6978319	ukb-d-30610_raw	Alkaline phosphatase || id:ukb-d-30610_raw	TRUE	reported	igd	2	TRUE
520	rs1601935	T	G	T	G	0.82647	-0.0252	0.65567	0.6158	FALSE	FALSE	FALSE	finn-b-K11_ACUTPANC	15	58671765	0.0273	NA	0.3561	Acute pancreatitis || id:finn-b-K11_ACUTPANC	Acute pancreatitis	Acute pancreatitis || ||	TRUE	igd	0.065993	15	5.65458e-36	344292	58671765	ukb-d-30610_raw	Alkaline phosphatase || id:ukb-d-30610_raw	TRUE	reported	igd	2	TRUE
521	rs1609829	C	T	C	T	0.41625	0.0222	0.70268	0.6491	FALSE	FALSE	FALSE	finn-b-K11_ACUTPANC	1	180909061	0.028	NA	0.4276	Acute pancreatitis || id:finn-b-K11_ACUTPANC	Acute pancreatitis	Acute pancreatitis || ||	TRUE	igd	0.068632	1	1.3219e-09	344292	180909061	ukb-d-30610_raw	Alkaline phosphatase || id:ukb-d-30610_raw	TRUE	reported	igd	2	TRUE
522	rs17429745	T	G	T	G	-0.46896	-0.0507	0.30919	0.4221	FALSE	FALSE	FALSE	finn-b-K11_ACUTPANC	4	106038169	0.0269	NA	0.0596898	Acute pancreatitis || id:finn-b-K11_ACUTPANC	Acute pancreatitis	Acute pancreatitis || ||	TRUE	igd	0.067769	4	4.52898e-12	344292	106038169	ukb-d-30610_raw	Alkaline phosphatase || id:ukb-d-30610_raw	TRUE	reported	igd	2	TRUE
523	rs174564	G	A	G	A	1.0992	0.078	0.34964	0.4134	FALSE	FALSE	FALSE	finn-b-K11_ACUTPANC	11	61588305	0.0269	NA	0.00372701	Acute pancreatitis || id:finn-b-K11_ACUTPANC	Acute pancreatitis	Acute pancreatitis || ||	TRUE	igd	0.065363	11	1.95975e-63	344292	61588305	ukb-d-30610_raw	Alkaline phosphatase || id:ukb-d-30610_raw	TRUE	reported	igd	2	TRUE
524	rs1778790	T	C	T	C	-0.36681	-0.0183	0.56827	0.5306	FALSE	FALSE	FALSE	finn-b-K11_ACUTPANC	13	28437257	0.0266	NA	0.4922	Acute pancreatitis || id:finn-b-K11_ACUTPANC	Acute pancreatitis	Acute pancreatitis || ||	TRUE	igd	0.06315	13	6.30318e-09	344292	28437257	ukb-d-30610_raw	Alkaline phosphatase || id:ukb-d-30610_raw	TRUE	reported	igd	2	TRUE
525	rs182611493	G	A	G	A	-2.4615	0.0385	0.012458	0.05114	FALSE	FALSE	FALSE	finn-b-K11_ACUTPANC	19	19458388	0.0609	NA	0.5277	Acute pancreatitis || id:finn-b-K11_ACUTPANC	Acute pancreatitis	Acute pancreatitis || ||	TRUE	igd	0.29996	19	2.29351e-16	344292	19458388	ukb-d-30610_raw	Alkaline phosphatase || id:ukb-d-30610_raw	TRUE	reported	igd	2	TRUE
526	rs184837645	C	T	C	T	-1.7326	0.13	0.013517	0.01724	FALSE	FALSE	FALSE	finn-b-K11_ACUTPANC	6	24372587	0.1028	NA	0.2059	Acute pancreatitis || id:finn-b-K11_ACUTPANC	Acute pancreatitis	Acute pancreatitis || ||	TRUE	igd	0.27565	6	3.27371e-10	344292	24372587	ukb-d-30610_raw	Alkaline phosphatase || id:ukb-d-30610_raw	TRUE	reported	igd	2	TRUE
527	rs189174	C	G	C	G	0.41701	-0.0472	0.3358	0.373	FALSE	TRUE	FALSE	finn-b-K11_ACUTPANC	3	119818585	0.0273	NA	0.0838996	Acute pancreatitis || id:finn-b-K11_ACUTPANC	Acute pancreatitis	Acute pancreatitis || ||	TRUE	igd	0.066306	3	3.19367e-10	344292	119818585	ukb-d-30610_raw	Alkaline phosphatase || id:ukb-d-30610_raw	TRUE	reported	igd	2	TRUE
528	rs2000825	C	T	C	T	-0.48015	2e-04	0.82095	0.8297	FALSE	FALSE	FALSE	finn-b-K11_ACUTPANC	18	47157400	0.0353	NA	0.9957	Acute pancreatitis || id:finn-b-K11_ACUTPANC	Acute pancreatitis	Acute pancreatitis || ||	TRUE	igd	0.081587	18	3.98208e-09	344292	47157400	ukb-d-30610_raw	Alkaline phosphatase || id:ukb-d-30610_raw	TRUE	reported	igd	2	TRUE
529	rs2038687	A	G	A	G	-0.51743	-0.0209	0.14462	0.1709	FALSE	FALSE	FALSE	finn-b-K11_ACUTPANC	20	60707040	0.0352	NA	0.553701	Acute pancreatitis || id:finn-b-K11_ACUTPANC	Acute pancreatitis	Acute pancreatitis || ||	TRUE	igd	0.0886	20	5.22276e-09	344292	60707040	ukb-d-30610_raw	Alkaline phosphatase || id:ukb-d-30610_raw	TRUE	reported	igd	2	TRUE
530	rs2038760	T	C	T	C	-0.47096	0.0059	0.16984	0.1669	FALSE	FALSE	FALSE	finn-b-K11_ACUTPANC	6	2680732	0.0356	NA	0.8684	Acute pancreatitis || id:finn-b-K11_ACUTPANC	Acute pancreatitis	Acute pancreatitis || ||	TRUE	igd	0.083606	6	1.77219e-08	344292	2680732	ukb-d-30610_raw	Alkaline phosphatase || id:ukb-d-30610_raw	TRUE	reported	igd	2	TRUE
531	rs2070895	A	G	A	G	-0.79919	0.0437	0.21908	0.2589	FALSE	FALSE	FALSE	finn-b-K11_ACUTPANC	15	58723939	0.0303	NA	0.1487	Acute pancreatitis || id:finn-b-K11_ACUTPANC	Acute pancreatitis	Acute pancreatitis || ||	TRUE	igd	0.075362	15	2.8622e-26	344292	58723939	ukb-d-30610_raw	Alkaline phosphatase || id:ukb-d-30610_raw	TRUE	reported	igd	2	TRUE
532	rs2183745	A	T	A	T	-1.122	-0.0157	0.67392	0.6606	FALSE	TRUE	FALSE	finn-b-K11_ACUTPANC	9	104219175	0.028	NA	0.5758	Acute pancreatitis || id:finn-b-K11_ACUTPANC	Acute pancreatitis	Acute pancreatitis || ||	TRUE	igd	0.067169	9	1.29152e-62	344292	104219175	ukb-d-30610_raw	Alkaline phosphatase || id:ukb-d-30610_raw	TRUE	reported	igd	2	TRUE
533	rs2207132	A	G	A	G	1.7313	-0.0511	0.03292	0.06501	FALSE	FALSE	FALSE	finn-b-K11_ACUTPANC	20	39142516	0.0541	NA	0.3445	Acute pancreatitis || id:finn-b-K11_ACUTPANC	Acute pancreatitis	Acute pancreatitis || ||	TRUE	igd	0.17456	20	3.51399e-23	344292	39142516	ukb-d-30610_raw	Alkaline phosphatase || id:ukb-d-30610_raw	TRUE	reported	igd	2	TRUE
534	rs2239222	G	A	G	A	-0.62627	0.0114	0.3486	0.3751	FALSE	FALSE	FALSE	finn-b-K11_ACUTPANC	14	73011885	0.0276	NA	0.6799	Acute pancreatitis || id:finn-b-K11_ACUTPANC	Acute pancreatitis	Acute pancreatitis || ||	TRUE	igd	0.065794	14	1.76685e-21	344292	73011885	ukb-d-30610_raw	Alkaline phosphatase || id:ukb-d-30610_raw	TRUE	reported	igd	2	TRUE
535	rs2272662	C	T	C	T	-0.81006	-0.0164	0.57734	0.6042	FALSE	FALSE	FALSE	finn-b-K11_ACUTPANC	8	145639726	0.0277	NA	0.554201	Acute pancreatitis || id:finn-b-K11_ACUTPANC	Acute pancreatitis	Acute pancreatitis || ||	TRUE	igd	0.063127	8	1.10408e-37	344292	145639726	ukb-d-30610_raw	Alkaline phosphatase || id:ukb-d-30610_raw	TRUE	reported	igd	2	TRUE
536	rs2290361	T	G	T	G	-0.37186	-0.0434	0.4252	0.443	FALSE	FALSE	FALSE	finn-b-K11_ACUTPANC	7	134555127	0.0267	NA	0.1039	Acute pancreatitis || id:finn-b-K11_ACUTPANC	Acute pancreatitis	Acute pancreatitis || ||	TRUE	igd	0.063326	7	4.30854e-09	344292	134555127	ukb-d-30610_raw	Alkaline phosphatase || id:ukb-d-30610_raw	TRUE	reported	igd	2	TRUE
537	rs2298058	T	C	T	C	0.90447	-0.0131	0.30508	0.3712	FALSE	FALSE	FALSE	finn-b-K11_ACUTPANC	13	95248566	0.0275	NA	0.6334	Acute pancreatitis || id:finn-b-K11_ACUTPANC	Acute pancreatitis	Acute pancreatitis || ||	TRUE	igd	0.067756	13	1.2297e-40	344292	95248566	ukb-d-30610_raw	Alkaline phosphatase || id:ukb-d-30610_raw	TRUE	reported	igd	2	TRUE
538	rs2299142	T	C	T	C	0.3544	0.0155	0.42763	0.4272	FALSE	FALSE	FALSE	finn-b-K11_ACUTPANC	7	42061523	0.0267	NA	0.561	Acute pancreatitis || id:finn-b-K11_ACUTPANC	Acute pancreatitis	Acute pancreatitis || ||	TRUE	igd	0.063273	7	2.13069e-08	344292	42061523	ukb-d-30610_raw	Alkaline phosphatase || id:ukb-d-30610_raw	TRUE	reported	igd	2	TRUE
539	rs2317749	G	A	G	A	0.44173	-0.0235	0.62547	0.5886	FALSE	FALSE	FALSE	finn-b-K11_ACUTPANC	3	101121980	0.0269	NA	0.3814	Acute pancreatitis || id:finn-b-K11_ACUTPANC	Acute pancreatitis	Acute pancreatitis || ||	TRUE	igd	0.064558	3	7.7983e-12	344292	101121980	ukb-d-30610_raw	Alkaline phosphatase || id:ukb-d-30610_raw	TRUE	reported	igd	2	TRUE
540	rs2393791	T	C	T	C	-1.3638	0.0261	0.62322	0.5822	FALSE	FALSE	FALSE	finn-b-K11_ACUTPANC	12	121423956	0.027	NA	0.3333	Acute pancreatitis || id:finn-b-K11_ACUTPANC	Acute pancreatitis	Acute pancreatitis || ||	TRUE	igd	0.064313	12	9.6984e-100	344292	121423956	ukb-d-30610_raw	Alkaline phosphatase || id:ukb-d-30610_raw	TRUE	reported	igd	2	TRUE
541	rs2460383	C	T	C	T	-0.69702	0.0705	0.77171	0.7875	FALSE	FALSE	FALSE	finn-b-K11_ACUTPANC	2	135014126	0.0324	NA	0.0294598	Acute pancreatitis || id:finn-b-K11_ACUTPANC	Acute pancreatitis	Acute pancreatitis || ||	TRUE	igd	0.074585	2	9.21298e-21	344292	135014126	ukb-d-30610_raw	Alkaline phosphatase || id:ukb-d-30610_raw	TRUE	reported	igd	2	TRUE
542	rs2495733	C	A	C	A	1.2594	0.1814	0.032755	0.02066	FALSE	FALSE	FALSE	finn-b-K11_ACUTPANC	10	102339056	0.0931	NA	0.0515003	Acute pancreatitis || id:finn-b-K11_ACUTPANC	Acute pancreatitis	Acute pancreatitis || ||	TRUE	igd	0.18005	10	2.66256e-12	344292	102339056	ukb-d-30610_raw	Alkaline phosphatase || id:ukb-d-30610_raw	TRUE	reported	igd	2	TRUE
543	rs251487	A	C	A	C	-0.41175	-0.008	0.59303	0.6099	FALSE	FALSE	FALSE	finn-b-K11_ACUTPANC	3	142709233	0.0272	NA	0.767201	Acute pancreatitis || id:finn-b-K11_ACUTPANC	Acute pancreatitis	Acute pancreatitis || ||	TRUE	igd	0.063811	3	1.1002e-10	344292	142709233	ukb-d-30610_raw	Alkaline phosphatase || id:ukb-d-30610_raw	TRUE	reported	igd	2	TRUE
544	rs252761	T	G	T	G	0.44333	-0.0261	0.58754	0.5745	FALSE	FALSE	FALSE	finn-b-K11_ACUTPANC	5	77380723	0.0268	NA	0.3308	Acute pancreatitis || id:finn-b-K11_ACUTPANC	Acute pancreatitis	Acute pancreatitis || ||	TRUE	igd	0.063594	5	3.14702e-12	344292	77380723	ukb-d-30610_raw	Alkaline phosphatase || id:ukb-d-30610_raw	TRUE	reported	igd	2	TRUE
545	rs2642438	G	A	G	A	0.60671	0.0095	0.70246	0.7155	FALSE	FALSE	FALSE	finn-b-K11_ACUTPANC	1	220970028	0.0294	NA	0.746899	Acute pancreatitis || id:finn-b-K11_ACUTPANC	Acute pancreatitis	Acute pancreatitis || ||	TRUE	igd	0.068074	1	5.01418e-19	344292	220970028	ukb-d-30610_raw	Alkaline phosphatase || id:ukb-d-30610_raw	TRUE	reported	igd	2	TRUE
546	rs2671541	T	C	T	C	-0.38383	8e-04	0.66721	0.6242	FALSE	FALSE	FALSE	finn-b-K11_ACUTPANC	10	65733920	0.0274	NA	0.976	Acute pancreatitis || id:finn-b-K11_ACUTPANC	Acute pancreatitis	Acute pancreatitis || ||	TRUE	igd	0.066519	10	7.92739e-09	344292	65733920	ukb-d-30610_raw	Alkaline phosphatase || id:ukb-d-30610_raw	TRUE	reported	igd	2	TRUE
547	rs2682362	C	T	C	T	0.88649	-0.0123	0.67712	0.7016	FALSE	FALSE	FALSE	finn-b-K11_ACUTPANC	1	21688141	0.0291	NA	0.6721	Acute pancreatitis || id:finn-b-K11_ACUTPANC	Acute pancreatitis	Acute pancreatitis || ||	TRUE	igd	0.067576	1	2.63755e-39	344292	21688141	ukb-d-30610_raw	Alkaline phosphatase || id:ukb-d-30610_raw	TRUE	reported	igd	2	TRUE
548	rs2823660	C	A	C	A	-0.40176	-0.0393	0.58057	0.5779	FALSE	FALSE	FALSE	finn-b-K11_ACUTPANC	21	17591139	0.027	NA	0.1451	Acute pancreatitis || id:finn-b-K11_ACUTPANC	Acute pancreatitis	Acute pancreatitis || ||	TRUE	igd	0.063325	21	2.23512e-10	344292	17591139	ukb-d-30610_raw	Alkaline phosphatase || id:ukb-d-30610_raw	TRUE	reported	igd	2	TRUE
549	rs28362459	C	A	C	A	0.64664	0.0656	0.087668	0.1325	FALSE	FALSE	FALSE	finn-b-K11_ACUTPANC	19	5844792	0.0391	NA	0.0934501	Acute pancreatitis || id:finn-b-K11_ACUTPANC	Acute pancreatitis	Acute pancreatitis || ||	TRUE	igd	0.10992	19	4.0332e-09	344292	5844792	ukb-d-30610_raw	Alkaline phosphatase || id:ukb-d-30610_raw	TRUE	reported	igd	2	TRUE
550	rs2836881	T	G	T	G	-0.39315	-0.0451	0.2666	0.2476	FALSE	FALSE	FALSE	finn-b-K11_ACUTPANC	21	40466299	0.0308	NA	0.1441	Acute pancreatitis || id:finn-b-K11_ACUTPANC	Acute pancreatitis	Acute pancreatitis || ||	TRUE	igd	0.07056	21	2.52098e-08	344292	40466299	ukb-d-30610_raw	Alkaline phosphatase || id:ukb-d-30610_raw	TRUE	reported	igd	2	TRUE
551	rs28568483	T	C	T	C	0.60459	-0.0076	0.64612	0.7258	FALSE	FALSE	FALSE	finn-b-K11_ACUTPANC	2	199216941	0.0298	NA	0.7972	Acute pancreatitis || id:finn-b-K11_ACUTPANC	Acute pancreatitis	Acute pancreatitis || ||	TRUE	igd	0.065226	2	1.88669e-20	344292	199216941	ukb-d-30610_raw	Alkaline phosphatase || id:ukb-d-30610_raw	TRUE	reported	igd	2	TRUE
552	rs28570619	A	G	A	G	1.266	0.0391	0.043397	0.07033	FALSE	FALSE	FALSE	finn-b-K11_ACUTPANC	19	33517152	0.0517	NA	0.4497	Acute pancreatitis || id:finn-b-K11_ACUTPANC	Acute pancreatitis	Acute pancreatitis || ||	TRUE	igd	0.15304	19	1.32404e-16	344292	33517152	ukb-d-30610_raw	Alkaline phosphatase || id:ukb-d-30610_raw	TRUE	reported	igd	2	TRUE
553	rs28681010	A	G	A	G	-0.3954	0.0276	0.32175	0.4085	FALSE	FALSE	FALSE	finn-b-K11_ACUTPANC	15	90759849	0.027	NA	0.3077	Acute pancreatitis || id:finn-b-K11_ACUTPANC	Acute pancreatitis	Acute pancreatitis || ||	TRUE	igd	0.066866	15	3.35552e-09	344292	90759849	ukb-d-30610_raw	Alkaline phosphatase || id:ukb-d-30610_raw	TRUE	reported	igd	2	TRUE
554	rs28929474	T	C	T	C	3.0271	0.0294	0.020292	0.01906	FALSE	FALSE	FALSE	finn-b-K11_ACUTPANC	14	94844947	0.0976	NA	0.762901	Acute pancreatitis || id:finn-b-K11_ACUTPANC	Acute pancreatitis	Acute pancreatitis || ||	TRUE	igd	0.2211	14	1.17355e-42	344292	94844947	ukb-d-30610_raw	Alkaline phosphatase || id:ukb-d-30610_raw	TRUE	reported	igd	2	TRUE
555	rs2911971	G	C	G	C	0.42981	-0.0148	0.62077	0.5989	FALSE	TRUE	FALSE	finn-b-K11_ACUTPANC	8	6607634	0.0271	NA	0.584901	Acute pancreatitis || id:finn-b-K11_ACUTPANC	Acute pancreatitis	Acute pancreatitis || ||	TRUE	igd	0.064399	8	2.49115e-11	344292	6607634	ukb-d-30610_raw	Alkaline phosphatase || id:ukb-d-30610_raw	TRUE	reported	igd	2	TRUE
556	rs2919872	T	C	T	C	-0.43142	-0.0318	0.44084	0.6224	FALSE	FALSE	FALSE	finn-b-K11_ACUTPANC	2	88428571	0.0274	NA	0.2456	Acute pancreatitis || id:finn-b-K11_ACUTPANC	Acute pancreatitis	Acute pancreatitis || ||	TRUE	igd	0.06357	2	1.1508e-11	344292	88428571	ukb-d-30610_raw	Alkaline phosphatase || id:ukb-d-30610_raw	TRUE	reported	igd	2	TRUE
557	rs2934956	A	T	A	T	-0.75458	-0.0147	0.6843	0.6893	FALSE	TRUE	FALSE	finn-b-K11_ACUTPANC	17	37830447	0.0286	NA	0.608501	Acute pancreatitis || id:finn-b-K11_ACUTPANC	Acute pancreatitis	Acute pancreatitis || ||	TRUE	igd	0.067108	17	2.50323e-29	344292	37830447	ukb-d-30610_raw	Alkaline phosphatase || id:ukb-d-30610_raw	TRUE	reported	igd	2	TRUE
558	rs3094324	C	T	T	A	1.2504	0.0996	0.71974	0.0204	TRUE	FALSE	FALSE	finn-b-K11_ACUTPANC	9	136350150	0.1179	NA	0.3983	Acute pancreatitis || id:finn-b-K11_ACUTPANC	Acute pancreatitis	Acute pancreatitis || ||	TRUE	igd	0.069287	9	9.02194e-73	344292	136350150	ukb-d-30610_raw	Alkaline phosphatase || id:ukb-d-30610_raw	TRUE	reported	igd	2	FALSE
559	rs3094324	C	T	C	T	1.2504	-0.0404	0.71974	0.8052	FALSE	FALSE	FALSE	finn-b-K11_ACUTPANC	9	136350150	0.0338	NA	0.2318	Acute pancreatitis || id:finn-b-K11_ACUTPANC	Acute pancreatitis	Acute pancreatitis || ||	TRUE	igd	0.069287	9	9.02194e-73	344292	136350150	ukb-d-30610_raw	Alkaline phosphatase || id:ukb-d-30610_raw	TRUE	reported	igd	2	TRUE
560	rs34310961	AT	A	AT	A	0.42525	-0.0099	0.39911	0.3356	FALSE	FALSE	FALSE	finn-b-K11_ACUTPANC	10	116623010	0.028	NA	0.723501	Acute pancreatitis || id:finn-b-K11_ACUTPANC	Acute pancreatitis	Acute pancreatitis || ||	TRUE	igd	0.063785	10	2.61457e-11	344292	116623010	ukb-d-30610_raw	Alkaline phosphatase || id:ukb-d-30610_raw	TRUE	reported	igd	2	TRUE
561	rs350832	A	G	A	G	0.41517	-0.0508	0.77139	0.8087	FALSE	FALSE	FALSE	finn-b-K11_ACUTPANC	19	4069426	0.0338	NA	0.1327	Acute pancreatitis || id:finn-b-K11_ACUTPANC	Acute pancreatitis	Acute pancreatitis || ||	TRUE	igd	0.074684	19	2.71613e-08	344292	4069426	ukb-d-30610_raw	Alkaline phosphatase || id:ukb-d-30610_raw	TRUE	reported	igd	2	TRUE
562	rs3577	A	G	A	G	-0.60996	-0.0297	0.15249	0.1289	FALSE	FALSE	FALSE	finn-b-K11_ACUTPANC	20	39314670	0.0397	NA	0.454099	Acute pancreatitis || id:finn-b-K11_ACUTPANC	Acute pancreatitis	Acute pancreatitis || ||	TRUE	igd	0.086867	20	2.19533e-12	344292	39314670	ukb-d-30610_raw	Alkaline phosphatase || id:ukb-d-30610_raw	TRUE	reported	igd	2	TRUE
563	rs36640	A	G	A	G	0.86261	0.0438	0.39951	0.3938	FALSE	FALSE	FALSE	finn-b-K11_ACUTPANC	19	54643970	0.0272	NA	0.107	Acute pancreatitis || id:finn-b-K11_ACUTPANC	Acute pancreatitis	Acute pancreatitis || ||	TRUE	igd	0.063777	19	1.13344e-41	344292	54643970	ukb-d-30610_raw	Alkaline phosphatase || id:ukb-d-30610_raw	TRUE	reported	igd	2	TRUE
564	rs3772098	A	T	A	T	-0.50532	-0.0059	0.44534	0.4415	FALSE	TRUE	TRUE	finn-b-K11_ACUTPANC	3	98490320	0.0267	NA	0.8234	Acute pancreatitis || id:finn-b-K11_ACUTPANC	Acute pancreatitis	Acute pancreatitis || ||	TRUE	igd	0.062836	3	8.86952e-16	344292	98490320	ukb-d-30610_raw	Alkaline phosphatase || id:ukb-d-30610_raw	TRUE	reported	igd	2	FALSE
565	rs38147	A	G	A	G	0.40011	-0.0296	0.33801	0.3576	FALSE	FALSE	FALSE	finn-b-K11_ACUTPANC	7	20052543	0.0277	NA	0.2858	Acute pancreatitis || id:finn-b-K11_ACUTPANC	Acute pancreatitis	Acute pancreatitis || ||	TRUE	igd	0.066024	7	1.36188e-09	344292	20052543	ukb-d-30610_raw	Alkaline phosphatase || id:ukb-d-30610_raw	TRUE	reported	igd	2	TRUE
566	rs3820897	C	T	C	T	-0.56893	-0.0347	0.82033	0.6469	FALSE	FALSE	FALSE	finn-b-K11_ACUTPANC	2	3642361	0.0279	NA	0.2141	Acute pancreatitis || id:finn-b-K11_ACUTPANC	Acute pancreatitis	Acute pancreatitis || ||	TRUE	igd	0.081925	2	3.80452e-12	344292	3642361	ukb-d-30610_raw	Alkaline phosphatase || id:ukb-d-30610_raw	TRUE	reported	igd	2	TRUE
567	rs3829888	G	A	G	A	-2.4088	-0.0087	0.036823	0.09187	FALSE	FALSE	FALSE	finn-b-K11_ACUTPANC	2	169888842	0.0457	NA	0.8493	Acute pancreatitis || id:finn-b-K11_ACUTPANC	Acute pancreatitis	Acute pancreatitis || ||	TRUE	igd	0.1658	2	8.30807e-48	344292	169888842	ukb-d-30610_raw	Alkaline phosphatase || id:ukb-d-30610_raw	TRUE	reported	igd	2	TRUE
568	rs3865454	G	T	G	T	-1.1007	-0.0118	0.66508	0.7058	FALSE	FALSE	FALSE	finn-b-K11_ACUTPANC	19	41342459	0.0292	NA	0.685799	Acute pancreatitis || id:finn-b-K11_ACUTPANC	Acute pancreatitis	Acute pancreatitis || ||	TRUE	igd	0.065995	19	1.97925e-62	344292	41342459	ukb-d-30610_raw	Alkaline phosphatase || id:ukb-d-30610_raw	TRUE	reported	igd	2	TRUE
569	rs3918253	T	C	T	C	0.38801	-7e-04	0.58354	0.5083	FALSE	FALSE	FALSE	finn-b-K11_ACUTPANC	20	44639511	0.0265	NA	0.9801	Acute pancreatitis || id:finn-b-K11_ACUTPANC	Acute pancreatitis	Acute pancreatitis || ||	TRUE	igd	0.06319	20	8.23835e-10	344292	44639511	ukb-d-30610_raw	Alkaline phosphatase || id:ukb-d-30610_raw	TRUE	reported	igd	2	TRUE
570	rs3936510	T	G	T	G	-0.5032	0.0543	0.20107	0.1391	FALSE	FALSE	FALSE	finn-b-K11_ACUTPANC	5	55860866	0.0383	NA	0.1559	Acute pancreatitis || id:finn-b-K11_ACUTPANC	Acute pancreatitis	Acute pancreatitis || ||	TRUE	igd	0.078305	5	1.31e-10	344292	55860866	ukb-d-30610_raw	Alkaline phosphatase || id:ukb-d-30610_raw	TRUE	reported	igd	2	TRUE
571	rs41265999	A	G	A	G	-2.5584	-0.1927	0.020449	0.009355	FALSE	FALSE	FALSE	finn-b-K11_ACUTPANC	1	22109952	0.1418	NA	0.1741	Acute pancreatitis || id:finn-b-K11_ACUTPANC	Acute pancreatitis	Acute pancreatitis || ||	TRUE	igd	0.22409	1	3.48658e-30	344292	22109952	ukb-d-30610_raw	Alkaline phosphatase || id:ukb-d-30610_raw	TRUE	reported	igd	2	TRUE
572	rs41282145	A	T	A	T	2.47	-0.0605	0.022473	0.0694	FALSE	TRUE	FALSE	finn-b-K11_ACUTPANC	9	104249507	0.0522	NA	0.2467	Acute pancreatitis || id:finn-b-K11_ACUTPANC	Acute pancreatitis	Acute pancreatitis || ||	TRUE	igd	0.2159	9	2.66256e-30	344292	104249507	ukb-d-30610_raw	Alkaline phosphatase || id:ukb-d-30610_raw	TRUE	reported	igd	2	TRUE
573	rs423135	A	G	A	G	0.36017	-0.0111	0.51755	0.4851	FALSE	FALSE	FALSE	finn-b-K11_ACUTPANC	16	89740873	0.0266	NA	0.6767	Acute pancreatitis || id:finn-b-K11_ACUTPANC	Acute pancreatitis	Acute pancreatitis || ||	TRUE	igd	0.062684	16	9.15482e-09	344292	89740873	ukb-d-30610_raw	Alkaline phosphatase || id:ukb-d-30610_raw	TRUE	reported	igd	2	TRUE
574	rs4233949	G	C	G	C	-0.50088	0.0368	0.60561	0.7054	FALSE	TRUE	FALSE	finn-b-K11_ACUTPANC	2	54659707	0.0291	NA	0.2068	Acute pancreatitis || id:finn-b-K11_ACUTPANC	Acute pancreatitis	Acute pancreatitis || ||	TRUE	igd	0.064039	2	5.23239e-15	344292	54659707	ukb-d-30610_raw	Alkaline phosphatase || id:ukb-d-30610_raw	TRUE	reported	igd	2	TRUE
575	rs445810	C	T	C	T	0.52207	0.0168	0.73336	0.7634	FALSE	FALSE	FALSE	finn-b-K11_ACUTPANC	5	81731077	0.0313	NA	0.590999	Acute pancreatitis || id:finn-b-K11_ACUTPANC	Acute pancreatitis	Acute pancreatitis || ||	TRUE	igd	0.070798	5	1.65768e-13	344292	81731077	ukb-d-30610_raw	Alkaline phosphatase || id:ukb-d-30610_raw	TRUE	reported	igd	2	TRUE
576	rs4459081	C	G	C	G	0.53367	-0.0215	0.65046	0.5584	FALSE	TRUE	TRUE	finn-b-K11_ACUTPANC	1	66164327	0.0267	NA	0.4207	Acute pancreatitis || id:finn-b-K11_ACUTPANC	Acute pancreatitis	Acute pancreatitis || ||	TRUE	igd	0.065451	1	3.53753e-16	344292	66164327	ukb-d-30610_raw	Alkaline phosphatase || id:ukb-d-30610_raw	TRUE	reported	igd	2	FALSE
577	rs4472863	G	A	G	A	0.44546	0.0313	0.21386	0.2268	FALSE	FALSE	FALSE	finn-b-K11_ACUTPANC	10	96421416	0.0316	NA	0.3223	Acute pancreatitis || id:finn-b-K11_ACUTPANC	Acute pancreatitis	Acute pancreatitis || ||	TRUE	igd	0.07592	10	4.42996e-09	344292	96421416	ukb-d-30610_raw	Alkaline phosphatase || id:ukb-d-30610_raw	TRUE	reported	igd	2	TRUE
578	rs4503880	C	T	C	T	-0.73176	0.0055	0.79866	0.7666	FALSE	FALSE	FALSE	finn-b-K11_ACUTPANC	18	56084054	0.0315	NA	0.8615	Acute pancreatitis || id:finn-b-K11_ACUTPANC	Acute pancreatitis	Acute pancreatitis || ||	TRUE	igd	0.077948	18	6.16453e-21	344292	56084054	ukb-d-30610_raw	Alkaline phosphatase || id:ukb-d-30610_raw	TRUE	reported	igd	2	TRUE
579	rs4575545	A	G	A	G	1.1393	-0.0631	0.30722	0.304	FALSE	FALSE	FALSE	finn-b-K11_ACUTPANC	16	79755446	0.0289	NA	0.0287799	Acute pancreatitis || id:finn-b-K11_ACUTPANC	Acute pancreatitis	Acute pancreatitis || ||	TRUE	igd	0.067784	16	2.28139e-63	344292	79755446	ukb-d-30610_raw	Alkaline phosphatase || id:ukb-d-30610_raw	TRUE	reported	igd	2	TRUE
580	rs4622073	G	A	G	A	0.36503	-0.0319	0.60573	0.5663	FALSE	FALSE	FALSE	finn-b-K11_ACUTPANC	1	93255073	0.0269	NA	0.2352	Acute pancreatitis || id:finn-b-K11_ACUTPANC	Acute pancreatitis	Acute pancreatitis || ||	TRUE	igd	0.064041	1	1.1992e-08	344292	93255073	ukb-d-30610_raw	Alkaline phosphatase || id:ukb-d-30610_raw	TRUE	reported	igd	2	TRUE
581	rs4654748	T	C	T	C	-2.7042	-0.0377	0.47351	0.4745	FALSE	FALSE	FALSE	finn-b-K11_ACUTPANC	1	21786068	0.0265	NA	0.1554	Acute pancreatitis || id:finn-b-K11_ACUTPANC	Acute pancreatitis	Acute pancreatitis || ||	TRUE	igd	0.062186	1	1e-200	344292	21786068	ukb-d-30610_raw	Alkaline phosphatase || id:ukb-d-30610_raw	TRUE	reported	igd	2	TRUE
582	rs4742108	T	G	T	G	0.81218	0.0463	0.29379	0.2867	FALSE	FALSE	FALSE	finn-b-K11_ACUTPANC	9	5632130	0.0294	NA	0.1159	Acute pancreatitis || id:finn-b-K11_ACUTPANC	Acute pancreatitis	Acute pancreatitis || ||	TRUE	igd	0.068346	9	1.46757e-32	344292	5632130	ukb-d-30610_raw	Alkaline phosphatase || id:ukb-d-30610_raw	TRUE	reported	igd	2	TRUE
583	rs4788808	T	C	T	C	-0.5849	0.0313	0.52246	0.5777	FALSE	FALSE	FALSE	finn-b-K11_ACUTPANC	16	71615613	0.0269	NA	0.2437	Acute pancreatitis || id:finn-b-K11_ACUTPANC	Acute pancreatitis	Acute pancreatitis || ||	TRUE	igd	0.062364	16	6.70811e-21	344292	71615613	ukb-d-30610_raw	Alkaline phosphatase || id:ukb-d-30610_raw	TRUE	reported	igd	2	TRUE
584	rs4835265	A	C	A	C	0.60728	-0.0053	0.15851	0.1715	FALSE	FALSE	FALSE	finn-b-K11_ACUTPANC	4	146821410	0.0353	NA	0.8804	Acute pancreatitis || id:finn-b-K11_ACUTPANC	Acute pancreatitis	Acute pancreatitis || ||	TRUE	igd	0.085267	4	1.06512e-12	344292	146821410	ukb-d-30610_raw	Alkaline phosphatase || id:ukb-d-30610_raw	TRUE	reported	igd	2	TRUE
585	rs4860987	T	A	T	A	-0.80581	0.0079	0.26051	0.2628	FALSE	TRUE	FALSE	finn-b-K11_ACUTPANC	4	69491284	0.0306	NA	0.7949	Acute pancreatitis || id:finn-b-K11_ACUTPANC	Acute pancreatitis	Acute pancreatitis || ||	TRUE	igd	0.074925	4	5.68068e-27	344292	69491284	ukb-d-30610_raw	Alkaline phosphatase || id:ukb-d-30610_raw	TRUE	reported	igd	2	TRUE
586	rs4920192	A	G	A	G	-0.36654	-0.0192	0.62486	0.6144	FALSE	FALSE	FALSE	finn-b-K11_ACUTPANC	1	234875545	0.0272	NA	0.4812	Acute pancreatitis || id:finn-b-K11_ACUTPANC	Acute pancreatitis	Acute pancreatitis || ||	TRUE	igd	0.065119	1	1.8161e-08	344292	234875545	ukb-d-30610_raw	Alkaline phosphatase || id:ukb-d-30610_raw	TRUE	reported	igd	2	TRUE
587	rs4964193	T	C	T	C	-0.49801	-0.0171	0.50301	0.5456	FALSE	FALSE	FALSE	finn-b-K11_ACUTPANC	12	107321748	0.0267	NA	0.5209	Acute pancreatitis || id:finn-b-K11_ACUTPANC	Acute pancreatitis	Acute pancreatitis || ||	TRUE	igd	0.062395	12	1.44977e-15	344292	107321748	ukb-d-30610_raw	Alkaline phosphatase || id:ukb-d-30610_raw	TRUE	reported	igd	2	TRUE
588	rs5112	G	C	G	C	-1.2981	-9e-04	0.53204	0.583	FALSE	TRUE	TRUE	finn-b-K11_ACUTPANC	19	45430280	0.0275	NA	0.9728	Acute pancreatitis || id:finn-b-K11_ACUTPANC	Acute pancreatitis	Acute pancreatitis || ||	TRUE	igd	0.066818	19	4.96821e-84	344292	45430280	ukb-d-30610_raw	Alkaline phosphatase || id:ukb-d-30610_raw	TRUE	reported	igd	2	FALSE
589	rs550057	T	C	T	C	-6.5488	0.0598	0.25475	0.3006	FALSE	FALSE	FALSE	finn-b-K11_ACUTPANC	9	136146597	0.0288	NA	0.0376296	Acute pancreatitis || id:finn-b-K11_ACUTPANC	Acute pancreatitis	Acute pancreatitis || ||	TRUE	igd	0.070817	9	1e-200	344292	136146597	ukb-d-30610_raw	Alkaline phosphatase || id:ukb-d-30610_raw	TRUE	reported	igd	2	TRUE
590	rs55714927	T	C	T	C	2.3608	0.0027	0.19214	0.2644	FALSE	FALSE	FALSE	finn-b-K11_ACUTPANC	17	7080316	0.0304	NA	0.9281	Acute pancreatitis || id:finn-b-K11_ACUTPANC	Acute pancreatitis	Acute pancreatitis || ||	TRUE	igd	0.078987	17	4.94311e-196	344292	7080316	ukb-d-30610_raw	Alkaline phosphatase || id:ukb-d-30610_raw	TRUE	reported	igd	2	TRUE
591	rs559662	C	G	C	G	-0.61328	-0.0582	0.16874	0.2369	FALSE	TRUE	FALSE	finn-b-K11_ACUTPANC	1	109634432	0.0311	NA	0.0615602	Acute pancreatitis || id:finn-b-K11_ACUTPANC	Acute pancreatitis	Acute pancreatitis || ||	TRUE	igd	0.083494	1	2.05826e-13	344292	109634432	ukb-d-30610_raw	Alkaline phosphatase || id:ukb-d-30610_raw	TRUE	reported	igd	2	TRUE
592	rs56188865	C	T	C	T	-0.58741	0.0397	0.37046	0.36	FALSE	FALSE	FALSE	finn-b-K11_ACUTPANC	1	247606276	0.0277	NA	0.1525	Acute pancreatitis || id:finn-b-K11_ACUTPANC	Acute pancreatitis	Acute pancreatitis || ||	TRUE	igd	0.064706	1	1.1102e-19	344292	247606276	ukb-d-30610_raw	Alkaline phosphatase || id:ukb-d-30610_raw	TRUE	reported	igd	2	TRUE
593	rs56222534	C	T	C	T	-4.5424	0.0111	0.069052	0.1017	FALSE	FALSE	FALSE	finn-b-K11_ACUTPANC	1	21863905	0.0437	NA	0.7995	Acute pancreatitis || id:finn-b-K11_ACUTPANC	Acute pancreatitis	Acute pancreatitis || ||	TRUE	igd	0.12296	1	1e-200	344292	21863905	ukb-d-30610_raw	Alkaline phosphatase || id:ukb-d-30610_raw	TRUE	reported	igd	2	TRUE
594	rs56397607	G	A	G	A	-0.58756	0.0274	0.18237	0.1634	FALSE	FALSE	FALSE	finn-b-K11_ACUTPANC	10	114042643	0.0359	NA	0.4454	Acute pancreatitis || id:finn-b-K11_ACUTPANC	Acute pancreatitis	Acute pancreatitis || ||	TRUE	igd	0.080759	10	3.4586e-13	344292	114042643	ukb-d-30610_raw	Alkaline phosphatase || id:ukb-d-30610_raw	TRUE	reported	igd	2	TRUE
595	rs57583541	G	T	G	T	-0.44099	-0.0191	0.20941	0.2037	FALSE	FALSE	FALSE	finn-b-K11_ACUTPANC	8	30207179	0.033	NA	0.5632	Acute pancreatitis || id:finn-b-K11_ACUTPANC	Acute pancreatitis	Acute pancreatitis || ||	TRUE	igd	0.076891	8	9.74114e-09	344292	30207179	ukb-d-30610_raw	Alkaline phosphatase || id:ukb-d-30610_raw	TRUE	reported	igd	2	TRUE
596	rs5762665	G	A	G	A	0.46666	-0.0253	0.6212	0.6698	FALSE	FALSE	FALSE	finn-b-K11_ACUTPANC	22	28903360	0.0282	NA	0.3688	Acute pancreatitis || id:finn-b-K11_ACUTPANC	Acute pancreatitis	Acute pancreatitis || ||	TRUE	igd	0.064308	22	3.97832e-13	344292	28903360	ukb-d-30610_raw	Alkaline phosphatase || id:ukb-d-30610_raw	TRUE	reported	igd	2	TRUE
597	rs58346762	A	C	A	C	0.81322	0.0249	0.049963	0.07846	FALSE	FALSE	FALSE	finn-b-K11_ACUTPANC	10	103896322	0.049	NA	0.611399	Acute pancreatitis || id:finn-b-K11_ACUTPANC	Acute pancreatitis	Acute pancreatitis || ||	TRUE	igd	0.1431	10	1.3252e-08	344292	103896322	ukb-d-30610_raw	Alkaline phosphatase || id:ukb-d-30610_raw	TRUE	reported	igd	2	TRUE
598	rs58542926	T	C	T	C	-1.9893	-0.0108	0.075436	0.06416	FALSE	FALSE	FALSE	finn-b-K11_ACUTPANC	19	19379549	0.0544	NA	0.8426	Acute pancreatitis || id:finn-b-K11_ACUTPANC	Acute pancreatitis	Acute pancreatitis || ||	TRUE	igd	0.11804	19	1.06684e-63	344292	19379549	ukb-d-30610_raw	Alkaline phosphatase || id:ukb-d-30610_raw	TRUE	reported	igd	2	TRUE
599	rs5889386	T	TACAAATAAAA	T	TACAAATAAAA	0.79866	0.0413	0.58312	0.6165	FALSE	FALSE	FALSE	finn-b-K11_ACUTPANC	8	11664532	0.0306	NA	0.1766	Acute pancreatitis || id:finn-b-K11_ACUTPANC	Acute pancreatitis	Acute pancreatitis || ||	TRUE	igd	0.063239	8	1.48354e-36	344292	11664532	ukb-d-30610_raw	Alkaline phosphatase || id:ukb-d-30610_raw	TRUE	reported	igd	2	TRUE
600	rs598710	C	A	C	A	-0.81445	-0.0075	0.20299	0.1821	FALSE	FALSE	FALSE	finn-b-K11_ACUTPANC	12	111973141	0.0343	NA	0.8264	Acute pancreatitis || id:finn-b-K11_ACUTPANC	Acute pancreatitis	Acute pancreatitis || ||	TRUE	igd	0.077606	12	9.21086e-26	344292	111973141	ukb-d-30610_raw	Alkaline phosphatase || id:ukb-d-30610_raw	TRUE	reported	igd	2	TRUE
601	rs603424	A	G	A	G	-0.73051	-0.0224	0.16804	0.1174	FALSE	FALSE	FALSE	finn-b-K11_ACUTPANC	10	102075479	0.0414	NA	0.588901	Acute pancreatitis || id:finn-b-K11_ACUTPANC	Acute pancreatitis	Acute pancreatitis || ||	TRUE	igd	0.083302	10	1.80302e-18	344292	102075479	ukb-d-30610_raw	Alkaline phosphatase || id:ukb-d-30610_raw	TRUE	reported	igd	2	TRUE
602	rs6060267	G	A	G	A	-0.35874	0.0283	0.47575	0.4363	FALSE	FALSE	FALSE	finn-b-K11_ACUTPANC	20	33734012	0.0267	NA	0.2898	Acute pancreatitis || id:finn-b-K11_ACUTPANC	Acute pancreatitis	Acute pancreatitis || ||	TRUE	igd	0.062434	20	9.15272e-09	344292	33734012	ukb-d-30610_raw	Alkaline phosphatase || id:ukb-d-30610_raw	TRUE	reported	igd	2	TRUE
603	rs607407	A	C	A	C	0.47401	0.0327	0.67425	0.6204	FALSE	FALSE	FALSE	finn-b-K11_ACUTPANC	1	234769499	0.0274	NA	0.2326	Acute pancreatitis || id:finn-b-K11_ACUTPANC	Acute pancreatitis	Acute pancreatitis || ||	TRUE	igd	0.067122	1	1.64513e-12	344292	234769499	ukb-d-30610_raw	Alkaline phosphatase || id:ukb-d-30610_raw	TRUE	reported	igd	2	TRUE
604	rs6080303	A	G	A	G	0.42377	-0.0174	0.24358	0.3071	FALSE	FALSE	FALSE	finn-b-K11_ACUTPANC	20	16554546	0.0288	NA	0.546799	Acute pancreatitis || id:finn-b-K11_ACUTPANC	Acute pancreatitis	Acute pancreatitis || ||	TRUE	igd	0.073022	20	6.50894e-09	344292	16554546	ukb-d-30610_raw	Alkaline phosphatase || id:ukb-d-30610_raw	TRUE	reported	igd	2	TRUE
605	rs61237993	A	G	A	G	-0.55188	-0.0683	0.12699	0.1328	FALSE	FALSE	FALSE	finn-b-K11_ACUTPANC	9	34130435	0.0391	NA	0.0806306	Acute pancreatitis || id:finn-b-K11_ACUTPANC	Acute pancreatitis	Acute pancreatitis || ||	TRUE	igd	0.093613	9	3.74128e-09	344292	34130435	ukb-d-30610_raw	Alkaline phosphatase || id:ukb-d-30610_raw	TRUE	reported	igd	2	TRUE
606	rs61909599	C	G	C	G	-0.65683	-0.0059	0.10845	0.09928	FALSE	TRUE	FALSE	finn-b-K11_ACUTPANC	12	4675661	0.0446	NA	0.8952	Acute pancreatitis || id:finn-b-K11_ACUTPANC	Acute pancreatitis	Acute pancreatitis || ||	TRUE	igd	0.10229	12	1.35179e-10	344292	4675661	ukb-d-30610_raw	Alkaline phosphatase || id:ukb-d-30610_raw	TRUE	reported	igd	2	TRUE
607	rs62059198	T	G	T	G	1.1121	-0.0167	0.3396	0.2613	FALSE	FALSE	FALSE	finn-b-K11_ACUTPANC	17	7220697	0.0303	NA	0.5819	Acute pancreatitis || id:finn-b-K11_ACUTPANC	Acute pancreatitis	Acute pancreatitis || ||	TRUE	igd	0.065972	17	9.7949e-64	344292	7220697	ukb-d-30610_raw	Alkaline phosphatase || id:ukb-d-30610_raw	TRUE	reported	igd	2	TRUE
608	rs62120372	A	T	A	T	-0.45663	0.0109	0.28399	0.2562	FALSE	TRUE	FALSE	finn-b-K11_ACUTPANC	19	18305185	0.0303	NA	0.7196	Acute pancreatitis || id:finn-b-K11_ACUTPANC	Acute pancreatitis	Acute pancreatitis || ||	TRUE	igd	0.069134	19	3.98199e-11	344292	18305185	ukb-d-30610_raw	Alkaline phosphatase || id:ukb-d-30610_raw	TRUE	reported	igd	2	TRUE
609	rs62183874	G	A	G	A	0.51618	-0.0228	0.55323	0.4727	FALSE	FALSE	FALSE	finn-b-K11_ACUTPANC	2	204106164	0.0265	NA	0.3897	Acute pancreatitis || id:finn-b-K11_ACUTPANC	Acute pancreatitis	Acute pancreatitis || ||	TRUE	igd	0.062687	2	1.81259e-16	344292	204106164	ukb-d-30610_raw	Alkaline phosphatase || id:ukb-d-30610_raw	TRUE	reported	igd	2	TRUE
610	rs62292471	T	C	T	C	0.63399	0.0611	0.11458	0.1411	FALSE	FALSE	FALSE	finn-b-K11_ACUTPANC	3	132429447	0.0384	NA	0.1114	Acute pancreatitis || id:finn-b-K11_ACUTPANC	Acute pancreatitis	Acute pancreatitis || ||	TRUE	igd	0.098059	3	1.01191e-10	344292	132429447	ukb-d-30610_raw	Alkaline phosphatase || id:ukb-d-30610_raw	TRUE	reported	igd	2	TRUE
611	rs62621812	A	G	A	G	-2.3839	0.0358	0.020387	0.04295	FALSE	FALSE	FALSE	finn-b-K11_ACUTPANC	7	127015083	0.0656	NA	0.5851	Acute pancreatitis || id:finn-b-K11_ACUTPANC	Acute pancreatitis	Acute pancreatitis || ||	TRUE	igd	0.227	7	8.57433e-26	344292	127015083	ukb-d-30610_raw	Alkaline phosphatase || id:ukb-d-30610_raw	TRUE	reported	igd	2	TRUE
612	rs645040	T	G	T	G	0.68985	-0.0213	0.77344	0.8519	FALSE	FALSE	FALSE	finn-b-K11_ACUTPANC	3	135926622	0.0375	NA	0.570401	Acute pancreatitis || id:finn-b-K11_ACUTPANC	Acute pancreatitis	Acute pancreatitis || ||	TRUE	igd	0.074426	3	1.89104e-20	344292	135926622	ukb-d-30610_raw	Alkaline phosphatase || id:ukb-d-30610_raw	TRUE	reported	igd	2	TRUE
613	rs6457807	C	T	C	T	0.57532	0.0249	0.1715	0.141	FALSE	FALSE	FALSE	finn-b-K11_ACUTPANC	6	35142899	0.0382	NA	0.5144	Acute pancreatitis || id:finn-b-K11_ACUTPANC	Acute pancreatitis	Acute pancreatitis || ||	TRUE	igd	0.082887	6	3.90122e-12	344292	35142899	ukb-d-30610_raw	Alkaline phosphatase || id:ukb-d-30610_raw	TRUE	reported	igd	2	TRUE
614	rs6469788	C	A	C	A	1.0723	-0.0026	0.54186	0.5491	FALSE	FALSE	FALSE	finn-b-K11_ACUTPANC	8	119952750	0.0265	NA	0.923	Acute pancreatitis || id:finn-b-K11_ACUTPANC	Acute pancreatitis	Acute pancreatitis || ||	TRUE	igd	0.062631	8	1.11635e-65	344292	119952750	ukb-d-30610_raw	Alkaline phosphatase || id:ukb-d-30610_raw	TRUE	reported	igd	2	TRUE
615	rs6580945	T	G	T	G	0.65368	0.0188	0.64944	0.6774	FALSE	FALSE	FALSE	finn-b-K11_ACUTPANC	12	53698874	0.0284	NA	0.5077	Acute pancreatitis || id:finn-b-K11_ACUTPANC	Acute pancreatitis	Acute pancreatitis || ||	TRUE	igd	0.065479	12	1.82348e-23	344292	53698874	ukb-d-30610_raw	Alkaline phosphatase || id:ukb-d-30610_raw	TRUE	reported	igd	2	TRUE
616	rs665632	C	T	C	T	0.88467	-0.0339	0.18723	0.1301	FALSE	FALSE	FALSE	finn-b-K11_ACUTPANC	13	43106514	0.0397	NA	0.3936	Acute pancreatitis || id:finn-b-K11_ACUTPANC	Acute pancreatitis	Acute pancreatitis || ||	TRUE	igd	0.080449	13	4.0059e-28	344292	43106514	ukb-d-30610_raw	Alkaline phosphatase || id:ukb-d-30610_raw	TRUE	reported	igd	2	TRUE
617	rs6685829	T	C	T	C	0.42872	-0.003	0.48906	0.5464	FALSE	FALSE	FALSE	finn-b-K11_ACUTPANC	1	2330016	0.0266	NA	0.9097	Acute pancreatitis || id:finn-b-K11_ACUTPANC	Acute pancreatitis	Acute pancreatitis || ||	TRUE	igd	0.062411	1	6.46547e-12	344292	2330016	ukb-d-30610_raw	Alkaline phosphatase || id:ukb-d-30610_raw	TRUE	reported	igd	2	TRUE
618	rs6754184	G	A	G	A	-0.40662	0.0047	0.29923	0.2149	FALSE	FALSE	FALSE	finn-b-K11_ACUTPANC	2	134856737	0.0322	NA	0.8851	Acute pancreatitis || id:finn-b-K11_ACUTPANC	Acute pancreatitis	Acute pancreatitis || ||	TRUE	igd	0.068095	2	2.35548e-09	344292	134856737	ukb-d-30610_raw	Alkaline phosphatase || id:ukb-d-30610_raw	TRUE	reported	igd	2	TRUE
619	rs68129009	C	G	C	G	-0.56249	-8e-04	0.10855	0.2248	FALSE	TRUE	FALSE	finn-b-K11_ACUTPANC	17	2611471	0.0317	NA	0.9811	Acute pancreatitis || id:finn-b-K11_ACUTPANC	Acute pancreatitis	Acute pancreatitis || ||	TRUE	igd	0.10043	17	2.13422e-08	344292	2611471	ukb-d-30610_raw	Alkaline phosphatase || id:ukb-d-30610_raw	TRUE	reported	igd	2	TRUE
620	rs6831352	C	T	C	T	-0.99854	0.0148	0.69756	0.6971	FALSE	FALSE	FALSE	finn-b-K11_ACUTPANC	4	100063525	0.0289	NA	0.6073	Acute pancreatitis || id:finn-b-K11_ACUTPANC	Acute pancreatitis	Acute pancreatitis || ||	TRUE	igd	0.067899	4	6.07855e-49	344292	100063525	ukb-d-30610_raw	Alkaline phosphatase || id:ukb-d-30610_raw	TRUE	reported	igd	2	TRUE
621	rs6858114	A	G	A	G	0.42264	-0.0316	0.37719	0.3443	FALSE	FALSE	FALSE	finn-b-K11_ACUTPANC	4	77198465	0.0278	NA	0.2557	Acute pancreatitis || id:finn-b-K11_ACUTPANC	Acute pancreatitis	Acute pancreatitis || ||	TRUE	igd	0.064205	4	4.62807e-11	344292	77198465	ukb-d-30610_raw	Alkaline phosphatase || id:ukb-d-30610_raw	TRUE	reported	igd	2	TRUE
622	rs6898290	C	T	C	T	0.43741	0.0772	0.4272	0.407	FALSE	FALSE	FALSE	finn-b-K11_ACUTPANC	5	158513546	0.027	NA	0.00424698	Acute pancreatitis || id:finn-b-K11_ACUTPANC	Acute pancreatitis	Acute pancreatitis || ||	TRUE	igd	0.063018	5	3.89673e-12	344292	158513546	ukb-d-30610_raw	Alkaline phosphatase || id:ukb-d-30610_raw	TRUE	reported	igd	2	TRUE
623	rs6925475	A	G	A	G	-1.5796	-0.0432	0.14127	0.2353	FALSE	FALSE	FALSE	finn-b-K11_ACUTPANC	6	24454679	0.0314	NA	0.1694	Acute pancreatitis || id:finn-b-K11_ACUTPANC	Acute pancreatitis	Acute pancreatitis || ||	TRUE	igd	0.089722	6	2.37794e-69	344292	24454679	ukb-d-30610_raw	Alkaline phosphatase || id:ukb-d-30610_raw	TRUE	reported	igd	2	TRUE
624	rs7115703	A	T	A	T	1.0755	0.0637	0.5102	0.5666	FALSE	TRUE	TRUE	finn-b-K11_ACUTPANC	11	306920	0.0269	NA	0.0180901	Acute pancreatitis || id:finn-b-K11_ACUTPANC	Acute pancreatitis	Acute pancreatitis || ||	TRUE	igd	0.062466	11	2.09894e-66	344292	306920	ukb-d-30610_raw	Alkaline phosphatase || id:ukb-d-30610_raw	TRUE	reported	igd	2	FALSE
625	rs71378928	G	C	G	C	-0.63862	0.0183	0.78097	0.8016	FALSE	TRUE	FALSE	finn-b-K11_ACUTPANC	17	66453305	0.0332	NA	0.5813	Acute pancreatitis || id:finn-b-K11_ACUTPANC	Acute pancreatitis	Acute pancreatitis || ||	TRUE	igd	0.075489	17	2.68782e-17	344292	66453305	ukb-d-30610_raw	Alkaline phosphatase || id:ukb-d-30610_raw	TRUE	reported	igd	2	TRUE
626	rs72636979	A	G	A	G	2.0063	-0.0254	0.035893	0.06987	FALSE	FALSE	FALSE	finn-b-K11_ACUTPANC	11	296675	0.0524	NA	0.628001	Acute pancreatitis || id:finn-b-K11_ACUTPANC	Acute pancreatitis	Acute pancreatitis || ||	TRUE	igd	0.16976	11	3.1989e-32	344292	296675	ukb-d-30610_raw	Alkaline phosphatase || id:ukb-d-30610_raw	TRUE	reported	igd	2	TRUE
627	rs72775768	T	C	T	C	0.68601	-0.0335	0.2897	0.2543	FALSE	FALSE	FALSE	finn-b-K11_ACUTPANC	9	139324574	0.0304	NA	0.2712	Acute pancreatitis || id:finn-b-K11_ACUTPANC	Acute pancreatitis	Acute pancreatitis || ||	TRUE	igd	0.069089	9	3.12464e-23	344292	139324574	ukb-d-30610_raw	Alkaline phosphatase || id:ukb-d-30610_raw	TRUE	reported	igd	2	TRUE
628	rs72801474	A	G	A	G	-0.64317	0.0719	0.092706	0.05746	FALSE	FALSE	FALSE	finn-b-K11_ACUTPANC	5	132444128	0.0576	NA	0.2115	Acute pancreatitis || id:finn-b-K11_ACUTPANC	Acute pancreatitis	Acute pancreatitis || ||	TRUE	igd	0.10753	5	2.21289e-09	344292	132444128	ukb-d-30610_raw	Alkaline phosphatase || id:ukb-d-30610_raw	TRUE	reported	igd	2	TRUE
629	rs73178756	A	G	A	G	0.4647	0.0042	0.16444	0.1289	FALSE	FALSE	FALSE	finn-b-K11_ACUTPANC	20	56106400	0.0397	NA	0.9153	Acute pancreatitis || id:finn-b-K11_ACUTPANC	Acute pancreatitis	Acute pancreatitis || ||	TRUE	igd	0.084355	20	3.6141e-08	344292	56106400	ukb-d-30610_raw	Alkaline phosphatase || id:ukb-d-30610_raw	TRUE	reported	igd	2	TRUE
630	rs7421442	G	A	G	A	0.44864	-0.0297	0.73481	0.7381	FALSE	FALSE	FALSE	finn-b-K11_ACUTPANC	2	21411649	0.0302	NA	0.3245	Acute pancreatitis || id:finn-b-K11_ACUTPANC	Acute pancreatitis	Acute pancreatitis || ||	TRUE	igd	0.071791	2	4.12933e-10	344292	21411649	ukb-d-30610_raw	Alkaline phosphatase || id:ukb-d-30610_raw	TRUE	reported	igd	2	TRUE
631	rs75406471	A	G	A	G	0.65725	0.0506	0.15574	0.1408	FALSE	FALSE	FALSE	finn-b-K11_ACUTPANC	10	5257647	0.0382	NA	0.1856	Acute pancreatitis || id:finn-b-K11_ACUTPANC	Acute pancreatitis	Acute pancreatitis || ||	TRUE	igd	0.086089	10	2.27248e-14	344292	5257647	ukb-d-30610_raw	Alkaline phosphatase || id:ukb-d-30610_raw	TRUE	reported	igd	2	TRUE
632	rs754465	A	C	A	C	0.55231	-0.0309	0.59623	0.5569	FALSE	FALSE	FALSE	finn-b-K11_ACUTPANC	10	79680514	0.0266	NA	0.2454	Acute pancreatitis || id:finn-b-K11_ACUTPANC	Acute pancreatitis	Acute pancreatitis || ||	TRUE	igd	0.063481	10	3.32124e-18	344292	79680514	ukb-d-30610_raw	Alkaline phosphatase || id:ukb-d-30610_raw	TRUE	reported	igd	2	TRUE
633	rs75460349	C	A	C	A	-1.3989	0.0224	0.023672	0.03514	FALSE	FALSE	FALSE	finn-b-K11_ACUTPANC	1	27180088	0.0729	NA	0.758501	Acute pancreatitis || id:finn-b-K11_ACUTPANC	Acute pancreatitis	Acute pancreatitis || ||	TRUE	igd	0.20819	1	1.83147e-11	344292	27180088	ukb-d-30610_raw	Alkaline phosphatase || id:ukb-d-30610_raw	TRUE	reported	igd	2	TRUE
634	rs7603858	A	T	A	T	0.39074	-0.0058	0.29743	0.2676	FALSE	TRUE	FALSE	finn-b-K11_ACUTPANC	2	172036699	0.0301	NA	0.8474	Acute pancreatitis || id:finn-b-K11_ACUTPANC	Acute pancreatitis	Acute pancreatitis || ||	TRUE	igd	0.068673	2	1.27239e-08	344292	172036699	ukb-d-30610_raw	Alkaline phosphatase || id:ukb-d-30610_raw	TRUE	reported	igd	2	TRUE
635	rs7621911	A	G	A	G	0.39302	0.0173	0.5763	0.6025	FALSE	FALSE	FALSE	finn-b-K11_ACUTPANC	3	47131595	0.027	NA	0.5217	Acute pancreatitis || id:finn-b-K11_ACUTPANC	Acute pancreatitis	Acute pancreatitis || ||	TRUE	igd	0.062972	3	4.34991e-10	344292	47131595	ukb-d-30610_raw	Alkaline phosphatase || id:ukb-d-30610_raw	TRUE	reported	igd	2	TRUE
636	rs764036	A	T	A	T	0.3701	-0.0178	0.53695	0.5513	FALSE	TRUE	TRUE	finn-b-K11_ACUTPANC	19	3755266	0.0266	NA	0.5047	Acute pancreatitis || id:finn-b-K11_ACUTPANC	Acute pancreatitis	Acute pancreatitis || ||	TRUE	igd	0.062512	19	3.21359e-09	344292	3755266	ukb-d-30610_raw	Alkaline phosphatase || id:ukb-d-30610_raw	TRUE	reported	igd	2	FALSE
637	rs7688014	C	T	C	T	-0.36868	-0.0043	0.53446	0.5056	FALSE	FALSE	FALSE	finn-b-K11_ACUTPANC	4	103975060	0.0265	NA	0.8712	Acute pancreatitis || id:finn-b-K11_ACUTPANC	Acute pancreatitis	Acute pancreatitis || ||	TRUE	igd	0.062586	4	3.84627e-09	344292	103975060	ukb-d-30610_raw	Alkaline phosphatase || id:ukb-d-30610_raw	TRUE	reported	igd	2	TRUE
638	rs7695508	G	A	G	A	-0.4866	0.0083	0.33944	0.2987	FALSE	FALSE	FALSE	finn-b-K11_ACUTPANC	4	111112610	0.029	NA	0.776	Acute pancreatitis || id:finn-b-K11_ACUTPANC	Acute pancreatitis	Acute pancreatitis || ||	TRUE	igd	0.065842	4	1.46589e-13	344292	111112610	ukb-d-30610_raw	Alkaline phosphatase || id:ukb-d-30610_raw	TRUE	reported	igd	2	TRUE
639	rs7697204	T	C	T	C	0.74755	0.0092	0.74262	0.753	FALSE	FALSE	FALSE	finn-b-K11_ACUTPANC	4	148980174	0.0307	NA	0.7656	Acute pancreatitis || id:finn-b-K11_ACUTPANC	Acute pancreatitis	Acute pancreatitis || ||	TRUE	igd	0.071287	4	1.00508e-25	344292	148980174	ukb-d-30610_raw	Alkaline phosphatase || id:ukb-d-30610_raw	TRUE	reported	igd	2	TRUE
640	rs77050519	G	C	G	C	0.67466	0.018	0.080976	0.08853	FALSE	TRUE	FALSE	finn-b-K11_ACUTPANC	2	242163461	0.0468	NA	0.7003	Acute pancreatitis || id:finn-b-K11_ACUTPANC	Acute pancreatitis	Acute pancreatitis || ||	TRUE	igd	0.11544	2	5.10176e-09	344292	242163461	ukb-d-30610_raw	Alkaline phosphatase || id:ukb-d-30610_raw	TRUE	reported	igd	2	TRUE
641	rs7721818	A	G	A	G	0.40938	-0.0108	0.38555	0.3032	FALSE	FALSE	FALSE	finn-b-K11_ACUTPANC	5	88394669	0.0289	NA	0.708401	Acute pancreatitis || id:finn-b-K11_ACUTPANC	Acute pancreatitis	Acute pancreatitis || ||	TRUE	igd	0.063962	5	1.55171e-10	344292	88394669	ukb-d-30610_raw	Alkaline phosphatase || id:ukb-d-30610_raw	TRUE	reported	igd	2	TRUE
642	rs77617068	C	T	C	T	0.67054	-0.0358	0.097813	0.06322	FALSE	FALSE	FALSE	finn-b-K11_ACUTPANC	4	37429097	0.0551	NA	0.5158	Acute pancreatitis || id:finn-b-K11_ACUTPANC	Acute pancreatitis	Acute pancreatitis || ||	TRUE	igd	0.10515	4	1.8073e-10	344292	37429097	ukb-d-30610_raw	Alkaline phosphatase || id:ukb-d-30610_raw	TRUE	reported	igd	2	TRUE
643	rs78221767	G	T	G	T	-1.6874	0.1172	0.068438	0.03702	FALSE	FALSE	FALSE	finn-b-K11_ACUTPANC	10	104004653	0.0705	NA	0.0964806	Acute pancreatitis || id:finn-b-K11_ACUTPANC	Acute pancreatitis	Acute pancreatitis || ||	TRUE	igd	0.12335	10	1.39091e-42	344292	104004653	ukb-d-30610_raw	Alkaline phosphatase || id:ukb-d-30610_raw	TRUE	reported	igd	2	TRUE
644	rs7855852	C	T	C	T	-0.36149	0.0168	0.4608	0.5821	FALSE	FALSE	FALSE	finn-b-K11_ACUTPANC	9	124012631	0.027	NA	0.5337	Acute pancreatitis || id:finn-b-K11_ACUTPANC	Acute pancreatitis	Acute pancreatitis || ||	TRUE	igd	0.06292	9	9.18946e-09	344292	124012631	ukb-d-30610_raw	Alkaline phosphatase || id:ukb-d-30610_raw	TRUE	reported	igd	2	TRUE
645	rs7949566	A	G	A	G	1.4813	-0.0018	0.42197	0.3608	FALSE	FALSE	FALSE	finn-b-K11_ACUTPANC	11	126285301	0.0276	NA	0.9488	Acute pancreatitis || id:finn-b-K11_ACUTPANC	Acute pancreatitis	Acute pancreatitis || ||	TRUE	igd	0.063005	11	3.89942e-122	344292	126285301	ukb-d-30610_raw	Alkaline phosphatase || id:ukb-d-30610_raw	TRUE	reported	igd	2	TRUE
646	rs7966590	A	G	G	C	1.2326	-0.287	0.58238	0.008617	TRUE	FALSE	FALSE	finn-b-K11_ACUTPANC	12	570840	0.1419	NA	0.0431003	Acute pancreatitis || id:finn-b-K11_ACUTPANC	Acute pancreatitis	Acute pancreatitis || ||	TRUE	igd	0.063145	12	8.23948e-85	344292	570840	ukb-d-30610_raw	Alkaline phosphatase || id:ukb-d-30610_raw	TRUE	reported	igd	2	FALSE
647	rs7966590	A	G	A	G	1.2326	0.0081	0.58238	0.4177	FALSE	FALSE	FALSE	finn-b-K11_ACUTPANC	12	570840	0.0272	NA	0.764599	Acute pancreatitis || id:finn-b-K11_ACUTPANC	Acute pancreatitis	Acute pancreatitis || ||	TRUE	igd	0.063145	12	8.23948e-85	344292	570840	ukb-d-30610_raw	Alkaline phosphatase || id:ukb-d-30610_raw	TRUE	reported	igd	2	TRUE
648	rs7996702	A	C	A	C	-0.51274	0.0307	0.5988	0.4548	FALSE	FALSE	FALSE	finn-b-K11_ACUTPANC	13	111108874	0.0267	NA	0.2512	Acute pancreatitis || id:finn-b-K11_ACUTPANC	Acute pancreatitis	Acute pancreatitis || ||	TRUE	igd	0.063573	13	7.32656e-16	344292	111108874	ukb-d-30610_raw	Alkaline phosphatase || id:ukb-d-30610_raw	TRUE	reported	igd	2	TRUE
649	rs8006147	A	G	A	G	-0.4635	-0.0178	0.48637	0.423	FALSE	FALSE	FALSE	finn-b-K11_ACUTPANC	14	75430033	0.0268	NA	0.5061	Acute pancreatitis || id:finn-b-K11_ACUTPANC	Acute pancreatitis	Acute pancreatitis || ||	TRUE	igd	0.062642	14	1.37341e-13	344292	75430033	ukb-d-30610_raw	Alkaline phosphatase || id:ukb-d-30610_raw	TRUE	reported	igd	2	TRUE
650	rs8017311	A	G	A	G	0.47184	-0.03	0.58015	0.5744	FALSE	FALSE	FALSE	finn-b-K11_ACUTPANC	14	93105338	0.0269	NA	0.2646	Acute pancreatitis || id:finn-b-K11_ACUTPANC	Acute pancreatitis	Acute pancreatitis || ||	TRUE	igd	0.063235	14	8.56841e-14	344292	93105338	ukb-d-30610_raw	Alkaline phosphatase || id:ukb-d-30610_raw	TRUE	reported	igd	2	TRUE
651	rs80584	T	C	T	C	0.73238	0.0026	0.82886	0.8734	FALSE	FALSE	FALSE	finn-b-K11_ACUTPANC	22	36555794	0.0398	NA	0.9473	Acute pancreatitis || id:finn-b-K11_ACUTPANC	Acute pancreatitis	Acute pancreatitis || ||	TRUE	igd	0.082756	22	8.80643e-19	344292	36555794	ukb-d-30610_raw	Alkaline phosphatase || id:ukb-d-30610_raw	TRUE	reported	igd	2	TRUE
652	rs817355	G	A	G	A	-0.42826	-0.0122	0.48704	0.5064	FALSE	FALSE	FALSE	finn-b-K11_ACUTPANC	20	62614338	0.0265	NA	0.645	Acute pancreatitis || id:finn-b-K11_ACUTPANC	Acute pancreatitis	Acute pancreatitis || ||	TRUE	igd	0.062348	20	6.48037e-12	344292	62614338	ukb-d-30610_raw	Alkaline phosphatase || id:ukb-d-30610_raw	TRUE	reported	igd	2	TRUE
653	rs829577	G	C	G	C	-0.47949	-0.0301	0.24222	0.2184	FALSE	TRUE	FALSE	finn-b-K11_ACUTPANC	2	30680450	0.0321	NA	0.3491	Acute pancreatitis || id:finn-b-K11_ACUTPANC	Acute pancreatitis	Acute pancreatitis || ||	TRUE	igd	0.072651	2	4.11718e-11	344292	30680450	ukb-d-30610_raw	Alkaline phosphatase || id:ukb-d-30610_raw	TRUE	reported	igd	2	TRUE
654	rs884205	C	A	C	A	-0.93554	0.0213	0.74666	0.7198	FALSE	FALSE	FALSE	finn-b-K11_ACUTPANC	18	60054857	0.0297	NA	0.4737	Acute pancreatitis || id:finn-b-K11_ACUTPANC	Acute pancreatitis	Acute pancreatitis || ||	TRUE	igd	0.072133	18	1.85695e-38	344292	60054857	ukb-d-30610_raw	Alkaline phosphatase || id:ukb-d-30610_raw	TRUE	reported	igd	2	TRUE
655	rs9302635	C	T	C	T	1.2698	-0.0136	0.18284	0.174	FALSE	FALSE	FALSE	finn-b-K11_ACUTPANC	16	72144174	0.0349	NA	0.696101	Acute pancreatitis || id:finn-b-K11_ACUTPANC	Acute pancreatitis	Acute pancreatitis || ||	TRUE	igd	0.080619	16	7.16143e-56	344292	72144174	ukb-d-30610_raw	Alkaline phosphatase || id:ukb-d-30610_raw	TRUE	reported	igd	2	TRUE
656	rs933574	C	A	C	A	0.45085	-0.0195	0.47917	0.4725	FALSE	FALSE	FALSE	finn-b-K11_ACUTPANC	16	11792700	0.0265	NA	0.4632	Acute pancreatitis || id:finn-b-K11_ACUTPANC	Acute pancreatitis	Acute pancreatitis || ||	TRUE	igd	0.062424	16	5.11446e-13	344292	11792700	ukb-d-30610_raw	Alkaline phosphatase || id:ukb-d-30610_raw	TRUE	reported	igd	2	TRUE
657	rs9370260	C	T	C	T	-0.45259	-0.0602	0.69099	0.6996	FALSE	FALSE	FALSE	finn-b-K11_ACUTPANC	6	53921674	0.0288	NA	0.0364603	Acute pancreatitis || id:finn-b-K11_ACUTPANC	Acute pancreatitis	Acute pancreatitis || ||	TRUE	igd	0.067403	6	1.88756e-11	344292	53921674	ukb-d-30610_raw	Alkaline phosphatase || id:ukb-d-30610_raw	TRUE	reported	igd	2	TRUE
658	rs9400887	G	A	G	A	0.46868	-0.0254	0.40003	0.4251	FALSE	FALSE	FALSE	finn-b-K11_ACUTPANC	6	116421127	0.0268	NA	0.3427	Acute pancreatitis || id:finn-b-K11_ACUTPANC	Acute pancreatitis	Acute pancreatitis || ||	TRUE	igd	0.063615	6	1.74301e-13	344292	116421127	ukb-d-30610_raw	Alkaline phosphatase || id:ukb-d-30610_raw	TRUE	reported	igd	2	TRUE
659	rs9533094	G	A	G	A	1.1767	-0.0233	0.48871	0.53	FALSE	FALSE	FALSE	finn-b-K11_ACUTPANC	13	42965837	0.0266	NA	0.3799	Acute pancreatitis || id:finn-b-K11_ACUTPANC	Acute pancreatitis	Acute pancreatitis || ||	TRUE	igd	0.0623	13	1.56459e-79	344292	42965837	ukb-d-30610_raw	Alkaline phosphatase || id:ukb-d-30610_raw	TRUE	reported	igd	2	TRUE
660	rs9565082	G	C	G	C	0.47688	-0.0147	0.53165	0.5522	FALSE	TRUE	TRUE	finn-b-K11_ACUTPANC	13	74737625	0.027	NA	0.586001	Acute pancreatitis || id:finn-b-K11_ACUTPANC	Acute pancreatitis	Acute pancreatitis || ||	TRUE	igd	0.063096	13	4.10204e-14	344292	74737625	ukb-d-30610_raw	Alkaline phosphatase || id:ukb-d-30610_raw	TRUE	reported	igd	2	FALSE
661	rs9611177	T	C	T	C	-0.45089	-0.0062	0.44479	0.3408	FALSE	FALSE	FALSE	finn-b-K11_ACUTPANC	22	39840130	0.0281	NA	0.8247	Acute pancreatitis || id:finn-b-K11_ACUTPANC	Acute pancreatitis	Acute pancreatitis || ||	TRUE	igd	0.063591	22	1.33968e-12	344292	39840130	ukb-d-30610_raw	Alkaline phosphatase || id:ukb-d-30610_raw	TRUE	reported	igd	2	TRUE
662	rs9829214	C	T	C	T	0.42711	-0.0259	0.62052	0.5963	FALSE	FALSE	FALSE	finn-b-K11_ACUTPANC	3	101258135	0.027	NA	0.3361	Acute pancreatitis || id:finn-b-K11_ACUTPANC	Acute pancreatitis	Acute pancreatitis || ||	TRUE	igd	0.064241	3	2.96483e-11	344292	101258135	ukb-d-30610_raw	Alkaline phosphatase || id:ukb-d-30610_raw	TRUE	reported	igd	2	TRUE
663	rs9888986	A	G	A	G	0.72433	-0.0147	0.10178	0.1377	FALSE	FALSE	FALSE	finn-b-K11_ACUTPANC	16	68297228	0.0386	NA	0.7028	Acute pancreatitis || id:finn-b-K11_ACUTPANC	Acute pancreatitis	Acute pancreatitis || ||	TRUE	igd	0.10343	16	2.50438e-12	344292	68297228	ukb-d-30610_raw	Alkaline phosphatase || id:ukb-d-30610_raw	TRUE	reported	igd	2	TRUE
664	rs9932007	A	G	A	G	-0.43486	-0.033	0.46454	0.3598	FALSE	FALSE	FALSE	finn-b-K11_ACUTPANC	16	53456661	0.0277	NA	0.2336	Acute pancreatitis || id:finn-b-K11_ACUTPANC	Acute pancreatitis	Acute pancreatitis || ||	TRUE	igd	0.062476	16	3.39782e-12	344292	53456661	ukb-d-30610_raw	Alkaline phosphatase || id:ukb-d-30610_raw	TRUE	reported	igd	2	TRUE
665	rs9984503	C	G	C	G	-0.41834	0.021	0.3615	0.4064	FALSE	TRUE	FALSE	finn-b-K11_ACUTPANC	21	36918405	0.027	NA	0.4369	Acute pancreatitis || id:finn-b-K11_ACUTPANC	Acute pancreatitis	Acute pancreatitis || ||	TRUE	igd	0.064942	21	1.18231e-10	344292	36918405	ukb-d-30610_raw	Alkaline phosphatase || id:ukb-d-30610_raw	TRUE	reported	igd	2	TRUE
666	rs9987289	G	A	G	A	-3.0965	-0.0486	0.908258	0.8574	FALSE	FALSE	FALSE	finn-b-K11_ACUTPANC	8	9183358	0.0403	NA	0.2275	Acute pancreatitis || id:finn-b-K11_ACUTPANC	Acute pancreatitis	Acute pancreatitis || ||	TRUE	igd	0.10777	8	2.39332e-181	344292	9183358	ukb-d-30610_raw	Alkaline phosphatase || id:ukb-d-30610_raw	TRUE	reported	igd	2	TRUE
