# Supplementary material for: Assessing the causal link between liver function and acute pancreatitis: A Mendelian randomisation study
Source: PLoS One. 2024 Apr 5;19(4):e0300890. doi: 10.1371/journal.pone.0300890 (PMC10997074; doi:10.1371/journal.pone.0300890)
Supplement: S3 Table — (CSV) [file pone.0300890.s006.csv]

	id.exposure	id.outcome	outcome	exposure	method	nsnp	b	se	pval	lo_ci	up_ci	or	or_lci95	or_uci95
1	ukb-d-30610_raw	finn-b-K11_ACUTPANC	Acute pancreatitis || id:finn-b-K11_ACUTPANC	Alkaline phosphatase || id:ukb-d-30610_raw	MR Egger	209	-0.00575251636243283	0.00335305975730584	0.0877311656078197	-0.0123245134867523	0.000819480761886624	0.994263997678879	0.987751122286025	1.00081981662799
2	ukb-d-30610_raw	finn-b-K11_ACUTPANC	Acute pancreatitis || id:finn-b-K11_ACUTPANC	Alkaline phosphatase || id:ukb-d-30610_raw	Weighted median	209	-0.00895698065888867	0.00380904233864827	0.0186976574046259	-0.0164227036426393	-0.00149125767513807	0.991083013594048	0.983711413761022	0.998509853697073
3	ukb-d-30610_raw	finn-b-K11_ACUTPANC	Acute pancreatitis || id:finn-b-K11_ACUTPANC	Alkaline phosphatase || id:ukb-d-30610_raw	Inverse variance weighted	209	-0.00302818443734823	0.00234816736199186	0.19719137949981	-0.00763059246685228	0.00157422359215582	0.996976395888621	0.992398446595153	1.00157546333257
4	ukb-d-30610_raw	finn-b-K11_ACUTPANC	Acute pancreatitis || id:finn-b-K11_ACUTPANC	Alkaline phosphatase || id:ukb-d-30610_raw	Simple mode	209	-0.00834555630073103	0.0090655709241418	0.358337741224584	-0.026114075312049	0.00942296271058691	0.991689171180388	0.974223948368718	1.00946749860047
5	ukb-d-30610_raw	finn-b-K11_ACUTPANC	Acute pancreatitis || id:finn-b-K11_ACUTPANC	Alkaline phosphatase || id:ukb-d-30610_raw	Weighted mode	209	-0.00554152966755	0.00333955295289718	0.0985497110635267	-0.0120870534552285	0.00100399412012846	0.994473796285169	0.987985701549158	1.00100449829094
6	ukb-d-30650_irnt	finn-b-K11_ACUTPANC	Acute pancreatitis || id:finn-b-K11_ACUTPANC	Aspartate aminotransferase || id:ukb-d-30650_irnt	MR Egger	202	-0.117496521543451	0.159840425649523	0.463147963467414	-0.430783755816516	0.195790712729614	0.889143604588463	0.649999454179589	1.21627232837973
7	ukb-d-30650_irnt	finn-b-K11_ACUTPANC	Acute pancreatitis || id:finn-b-K11_ACUTPANC	Aspartate aminotransferase || id:ukb-d-30650_irnt	Weighted median	202	0.0807787578952971	0.151141640524981	0.593025162512693	-0.215458857533666	0.37701637332426	1.0841310146043	0.806171437457048	1.45792818030665
8	ukb-d-30650_irnt	finn-b-K11_ACUTPANC	Acute pancreatitis || id:finn-b-K11_ACUTPANC	Aspartate aminotransferase || id:ukb-d-30650_irnt	Inverse variance weighted	202	-0.0626157122678895	0.0855422684737537	0.464177331673038	-0.230278558476447	0.105047133940668	0.939304367486305	0.794312309256521	1.11076296375751
9	ukb-d-30650_irnt	finn-b-K11_ACUTPANC	Acute pancreatitis || id:finn-b-K11_ACUTPANC	Aspartate aminotransferase || id:ukb-d-30650_irnt	Simple mode	202	-0.0692606333037498	0.343434902224635	0.840378403893761	-0.742393041664034	0.603871775056535	0.933083455759651	0.475973527085439	1.82918730952045
10	ukb-d-30650_irnt	finn-b-K11_ACUTPANC	Acute pancreatitis || id:finn-b-K11_ACUTPANC	Aspartate aminotransferase || id:ukb-d-30650_irnt	Weighted mode	202	0.10952210502435	0.191271308952887	0.567554951118644	-0.265369660523308	0.484413870572009	1.11574473422707	0.76692239663537	1.62322331101164
11	ukb-d-30730_irnt	finn-b-K11_ACUTPANC	Acute pancreatitis || id:finn-b-K11_ACUTPANC	Gamma glutamyltransferase || id:ukb-d-30730_irnt	MR Egger	230	0.0797151550607464	0.135198500535191	0.556032158470502	-0.185273905988228	0.34470421610972	1.08297854277894	0.830876670585678	1.41157233755626
12	ukb-d-30730_irnt	finn-b-K11_ACUTPANC	Acute pancreatitis || id:finn-b-K11_ACUTPANC	Gamma glutamyltransferase || id:ukb-d-30730_irnt	Weighted median	230	0.17470313580428	0.11858826914138	0.140699620741948	-0.0577298717128254	0.407136143321386	1.19089263074845	0.943904888412626	1.50250864825587
13	ukb-d-30730_irnt	finn-b-K11_ACUTPANC	Acute pancreatitis || id:finn-b-K11_ACUTPANC	Gamma glutamyltransferase || id:ukb-d-30730_irnt	Inverse variance weighted	230	0.165892192882776	0.0739848416583371	0.0249454972031587	0.020881903232435	0.310902482533116	1.18044583440079	1.0211014557354	1.36465613688761
14	ukb-d-30730_irnt	finn-b-K11_ACUTPANC	Acute pancreatitis || id:finn-b-K11_ACUTPANC	Gamma glutamyltransferase || id:ukb-d-30730_irnt	Simple mode	230	0.338436325423771	0.236107086476844	0.153106924552962	-0.124333564070842	0.801206214918385	1.40275242644374	0.883085226246087	2.22822702884337
15	ukb-d-30730_irnt	finn-b-K11_ACUTPANC	Acute pancreatitis || id:finn-b-K11_ACUTPANC	Gamma glutamyltransferase || id:ukb-d-30730_irnt	Weighted mode	230	0.160596575559204	0.124799404763776	0.199450148518206	-0.0840102577777964	0.405203408896204	1.1742111677651	0.919421824821973	1.49960750254244
