# Supplementary material for: Assessing the causal link between liver function and acute pancreatitis: A Mendelian randomisation study
Source: PLoS One. 2024 Apr 5;19(4):e0300890. doi: 10.1371/journal.pone.0300890 (PMC10997074; doi:10.1371/journal.pone.0300890)
Supplement: S4 Table — (CSV) [file pone.0300890.s007.csv]

	id.exposure	id.outcome	outcome	exposure	method	Q	Q_df	Q_pval
1	ukb-d-30610_raw	finn-b-K11_ACUTPANC	Acute pancreatitis || id:finn-b-K11_ACUTPANC	Alkaline phosphatase || id:ukb-d-30610_raw	MR Egger	220.309689822231	207	0.250403789621022
2	ukb-d-30610_raw	finn-b-K11_ACUTPANC	Acute pancreatitis || id:finn-b-K11_ACUTPANC	Alkaline phosphatase || id:ukb-d-30610_raw	Inverse variance weighted	221.686602413723	208	0.245291796706483
3	ukb-d-30650_irnt	finn-b-K11_ACUTPANC	Acute pancreatitis || id:finn-b-K11_ACUTPANC	Aspartate aminotransferase || id:ukb-d-30650_irnt	MR Egger	209.14481012567	200	0.31431077972876
4	ukb-d-30650_irnt	finn-b-K11_ACUTPANC	Acute pancreatitis || id:finn-b-K11_ACUTPANC	Aspartate aminotransferase || id:ukb-d-30650_irnt	Inverse variance weighted	209.317856886131	201	0.329094883053518
5	ukb-d-30730_irnt	finn-b-K11_ACUTPANC	Acute pancreatitis || id:finn-b-K11_ACUTPANC	Gamma glutamyltransferase || id:ukb-d-30730_irnt	MR Egger	252.652803486828	228	0.125843833764173
6	ukb-d-30730_irnt	finn-b-K11_ACUTPANC	Acute pancreatitis || id:finn-b-K11_ACUTPANC	Gamma glutamyltransferase || id:ukb-d-30730_irnt	Inverse variance weighted	253.295991386998	229	0.129589418111568
