# Supplementary material for: Assessing the causal link between liver function and acute pancreatitis: A Mendelian randomisation study
Source: PLoS One. 2024 Apr 5;19(4):e0300890. doi: 10.1371/journal.pone.0300890 (PMC10997074; doi:10.1371/journal.pone.0300890)
Supplement: S5 Table — (CSV) [file pone.0300890.s008.csv]

	id.exposure	id.outcome	outcome	exposure	egger_intercept	se	pval
1	ukb-d-30610_raw	finn-b-K11_ACUTPANC	Acute pancreatitis || id:finn-b-K11_ACUTPANC	Alkaline phosphatase || id:ukb-d-30610_raw	0.00378979073440146	0.00333191313612488	0.256676857430794
2	ukb-d-30650_irnt	finn-b-K11_ACUTPANC	Acute pancreatitis || id:finn-b-K11_ACUTPANC	Aspartate aminotransferase || id:ukb-d-30650_irnt	0.00176824316049117	0.00434679139283149	0.684595215634749
3	ukb-d-30730_irnt	finn-b-K11_ACUTPANC	Acute pancreatitis || id:finn-b-K11_ACUTPANC	Gamma glutamyltransferase || id:ukb-d-30730_irnt	0.00309533865995327	0.00406287888748019	0.446931837033568
