# Supplementary material for: Assessing the causal link between liver function and acute pancreatitis: A Mendelian randomisation study
Source: PLoS One. 2024 Apr 5;19(4):e0300890. doi: 10.1371/journal.pone.0300890 (PMC10997074; doi:10.1371/journal.pone.0300890)
Supplement: S6 Table — (XLSX) [file pone.0300890.s009.xlsx]

## Sheet: Sheet1
PMID		饮酒	胆结石	胰腺炎
31860051		rs11878908	NA	NA
25616312		rs1229984
		rs1260326
		rs13107325
		rs13108218
		rs28601761
		rs28712821
		rs13107325
		rs2452170
		rs601338
		rs6547692
		rs73191188
		rs79624003
